# Supplementary material for: Deregulation of Genes Related to Iron and Mitochondrial Metabolism in Refractory Anemia with Ring Sideroblasts
Source: PLoS One. 2015 May 8;10(5):e0126555. doi: 10.1371/journal.pone.0126555 (PMC4425562; doi:10.1371/journal.pone.0126555)
Supplement: S1 Table — (XLS) [file pone.0126555.s005.xls]

## Sheet: Hoja 1
	S1 Table. Clinical and biological characteristics of low-risk MDS patients
	MDS subtype	RARS	54.2%
		RCUD	45.8%
	Gender	Female	46.1%
		Male	53.9%
	Age (range)		77 (29-95)
	BM blast (range)		1 (0-4)
	Hemoglobin (g/dL) (range)		10.1 (4.7-18.4)
	White blood cells x 10(9)/L (range)		2.7 (0.4-11.0)
	Platelets x10(9)/L (range)		239 (40-823)
	Karyotype	No mitosis	8.3%
		Normal	72.3%
		One alteration	19.4%
		Two or more alterations	0
	1Results expressed as median or percentages.
