# Supplementary material for: Deregulation of Genes Related to Iron and Mitochondrial Metabolism in Refractory Anemia with Ring Sideroblasts
Source: PLoS One. 2015 May 8;10(5):e0126555. doi: 10.1371/journal.pone.0126555 (PMC4425562; doi:10.1371/journal.pone.0126555)
Supplement: S2 Table — (XLSX) [file pone.0126555.s006.xlsx]

## Sheet: Hoja1
	S2 Table. Primers sequences designed for Real-Time PCR
		Forward	Reverse
	SLC25A37	GCTTGTGCGTGTCTACACCT	GCCTTTTTCGTTCACCTGAT
	SLC25A38	AGGGAAGACTGGATGTGAGG	AACAGTACAGGGGCCAAGAC
	ABCB6	GGCTCCGGGCATCATTCT	GCGGTTGGCACAGACTTTG
	GAPDH	CAGGGCTGCTTTTAACTCTGG	GGGTGGAATCATATTGGAACA
