# Supplementary material for: Deregulation of Genes Related to Iron and Mitochondrial Metabolism in Refractory Anemia with Ring Sideroblasts
Source: PLoS One. 2015 May 8;10(5):e0126555. doi: 10.1371/journal.pone.0126555 (PMC4425562; doi:10.1371/journal.pone.0126555)
Supplement: S3 Table — (XLSX) [file pone.0126555.s007.xlsx]

## Sheet: Hoja1
		S3 Table. Primers sequences designed for Sanger Sequencing
			Forward	Reverse	Annealing Temperature	Mg
		SLC25A37- Exon 1	AGGTGGCTCCCACTTTAAGA	GTACATGACCGAGTGCTCCA	58º	2mM
		SLC25A37- Exon 2	TTTCCTTCCCAGAGAAATCC	GGGACGTGTTGAAGAAGAGA	58º	2mM
		SLC25A37- Exon 3	CTAAGTCCTGGGTTCCGTCT	TCTTGAGGCCTTTGATAACG	58º	2mM
		SLC25A37- Exon 4	CTCTTTATGGCTTGGCTTCA	GATGCAGGCAGAGAATGACT	58º	2mM
		SLC25A38- Exons 4-7	Previously published primers (Ref 14)
		SF3B1- Exons 14-15	Previously published primers (Ref 17)
		ALAD-Ampl	TCAAGTGATCTACCTGCCTC	GGCAGCCCCATAAAGTAAAG	55º	1.8mM
		ALAD-Seq	-	TTCTCAACAGGGTGGGGACAG	-	-
