# Supplementary material for: Deregulation of Genes Related to Iron and Mitochondrial Metabolism in Refractory Anemia with Ring Sideroblasts
Source: PLoS One. 2015 May 8;10(5):e0126555. doi: 10.1371/journal.pone.0126555 (PMC4425562; doi:10.1371/journal.pone.0126555)
Supplement: S4 Table — (XLSX) [file pone.0126555.s008.xlsx]

## Sheet: Hoja1
	S4 Table. Over-expressed and under-expressed genes in RARS patients respect to the control group
	Ensembl GENE	GENE ID	d Value	p Value	q Value	R. fold
	ENSG00000130513	GDF15	8.31244	0	0	20.2666
	ENSG00000106105	GARS	7.23075	0	0	2.97132
	ENSG00000178752	AC016757.10	6.78609	0	0	6.38481
	ENSG00000120053	GOT1	6.60384	0	0	2.54771
	ENSG00000070669	ASNS	6.37607	0	0	5.06179
	ENSG00000144485	HES6	6.25959	0	0	3.60527
	ENSG00000081181	ARG2	6.2033	0	0	6.14101
	ENSG00000031698	SARS	5.88183	0	0	2.09307
	ENSG00000128944	C15orf23	5.81365	0	0	1.99945
	ENSG00000100889	PCK2	5.56755	0	0	3.66125
	ENSG00000109971	HSPA8	5.56245	0	0	1.99547
	ENSG00000113407	TARS	5.19584	0	0	2.2272
	ENSG00000165195	PIGA	5.17204	0	0	2.03644
	ENSG00000114698	PLSCR4	5.11317	0	0	3.48089
	ENSG00000198518	HIST1H4E	4.99746	0	0	2.3396
	ENSG00000169504	CLIC4	4.98081	0	0	2.05499
	ENSG00000136122	C13orf34	4.96481	0	0	2.19624
	ENSG00000115317	HTRA2	4.90656	0	0	2.43409
	ENSG00000090861	AARS	4.86309	0	0	2.43994
	ENSG00000104522	TSTA3	4.82853	0	0	2.38392
	ENSG00000175216	CKAP5	4.81025	0	0	2.01567
	ENSG00000106070	GRB10	4.76832	0	0	1.7876
	ENSG00000114054	PCCB	4.75114	1.1409e-06	3.29928e-05	2.28467
	ENSG00000069482	GAL	4.71317	1.1409e-06	3.29928e-05	2.38246
	ENSG00000187990	HIST1H2BG	4.70285	1.1409e-06	3.29928e-05	3.41008
	ENSG00000091164	TXNL1	4.69116	1.1409e-06	3.29928e-05	1.65162
	ENSG00000211584	AC004466.1	4.67985	1.1409e-06	3.29928e-05	2.01417
	ENSG00000087586	AURKA	4.60771	1.1409e-06	3.29928e-05	2.07447
	ENSG00000135972	MRPS9	4.57706	1.1409e-06	3.29928e-05	2.20066
	ENSG00000187244	BCAM	4.57238	1.1409e-06	3.29928e-05	1.70845
	ENSG00000077152	UBE2T	4.55909	1.1409e-06	3.29928e-05	2.40115
	ENSG00000115107	STEAP3	4.52938	1.1409e-06	3.29928e-05	2.00036
	ENSG00000164402	SEPT8	4.49564	2.2818e-06	6.47287e-05	1.89375
	ENSG00000116120	FARSLB	4.48327	2.2818e-06	6.47287e-05	1.95174
	ENSG00000203805	PPAPDC1A	4.46049	3.4227e-06	9.26797e-05	3.04893
	ENSG00000143575	HAX1	4.4477	3.4227e-06	9.26797e-05	1.58338
	ENSG00000070501	POLB	4.43029	4.56361e-06	0.000107881	1.67109
	ENSG00000088325	TPX2	4.41594	4.56361e-06	0.000107881	2.32177
	ENSG00000110619	CARS	4.36997	4.56361e-06	0.000107881	1.62213
	ENSG00000075239	ACAT1	4.36994	4.56361e-06	0.000107881	1.60743
	ENSG00000111665	CDCA3	4.34059	5.70451e-06	0.000128722	1.8966
	ENSG00000145386	CCNA2	4.32895	6.84541e-06	0.000146687	2.14589
	ENSG00000165169	DYNLT3	4.32652	6.84541e-06	0.000146687	2.19513
	ENSG00000120509	PDZD11	4.29236	6.84541e-06	0.000146687	1.89688
	ENSG00000165283	STOML2	4.26764	7.98631e-06	0.000160728	1.57699
	ENSG00000123975	CKS2	4.26255	7.98631e-06	0.000160728	1.9992
	ENSG00000080546	SESN1	4.26211	7.98631e-06	0.000160728	2.42733
	ENSG00000100116	GCAT	4.23592	7.98631e-06	0.000160728	1.70489
	ENSG00000169679	BUB1	4.22013	9.12721e-06	0.000172064	1.90816
	ENSG00000118777	ABCG2	4.21809	9.12721e-06	0.000172064	3.30864
	ENSG00000130560	UBAC1	4.21588	9.12721e-06	0.000172064	2.30629
	ENSG00000010165	KIAA0859	4.21301	9.12721e-06	0.000172064	1.81726
	ENSG00000125977	EIF2S2	4.20416	9.12721e-06	0.000172064	1.45562
	ENSG00000185909	KLHDC8B	4.19307	9.12721e-06	0.000172064	2.36501
	ENSG00000128059	PPAT	4.1855	1.02681e-05	0.000192354	1.81391
	ENSG00000108826	MRPL27	4.17634	1.1409e-05	0.000207211	1.71804
	ENSG00000152700	SAR1B	4.17569	1.1409e-05	0.000207211	1.64957
	ENSG00000167196	FBXO22	4.17552	1.1409e-05	0.000207211	1.76455
	ENSG00000154813	ZCSL2	4.15278	1.36908e-05	0.00023009	1.54487
	ENSG00000136997	MYC	4.14596	1.36908e-05	0.00023009	2.00215
	ENSG00000134690	CDCA8	4.14229	1.36908e-05	0.00023009	1.85497
	ENSG00000184831	APOO	4.1097	1.48317e-05	0.00023009	1.64646
	ENSG00000109255	NMU	4.10206	1.48317e-05	0.00023009	3.48266
	ENSG00000171848	RRM2	4.07908	1.59726e-05	0.000237878	1.76714
	ENSG00000105197	TIMM50	4.07434	1.59726e-05	0.000237878	1.6205
	ENSG00000168274	HIST1H2AE	4.06579	1.71135e-05	0.000253601	2.83148
	ENSG00000213593	TXNDC14	4.05412	2.2818e-05	0.000325192	1.88499
	ENSG00000117399	CDC20	4.04958	2.2818e-05	0.000325192	2.19287
	ENSG00000100804	PSMB5	4.04289	2.2818e-05	0.000325192	1.7191
	ENSG00000156709	AIFM1	4.03504	2.39589e-05	0.000339826	1.80371
	ENSG00000182240	BACE2	4.00579	2.50998e-05	0.000339826	2.22565
	ENSG00000117650	NEK2	4.00497	2.50998e-05	0.000339826	1.99442
	ENSG00000165060	FXN	3.99656	2.62407e-05	0.000350493	1.7557
	ENSG00000166579	NDEL1	3.98292	2.73816e-05	0.000362481	1.75381
	ENSG00000175063	UBE2C	3.96325	2.96634e-05	0.000379205	2.07587
	ENSG00000116221	MRPL37	3.96249	2.96634e-05	0.000379205	1.6401
	ENSG00000121211	MND1	3.96208	2.96634e-05	0.000379205	2.00072
	ENSG00000198959	TGM2	3.95063	2.96634e-05	0.000379205	2.1759
	ENSG00000140263	SORD	3.94714	3.08043e-05	0.000385516	1.63606
	ENSG00000153140	CETN3	3.94412	3.08043e-05	0.000385516	1.85926
	ENSG00000184254	ALDH1A3	3.94325	3.08043e-05	0.000385516	4.27308
	ENSG00000166965	RCCD1	3.93855	3.19452e-05	0.000389964	1.99317
	ENSG00000173917	HOXB2	3.93843	3.19452e-05	0.000389964	1.78536
	ENSG00000180596	HIST1H2BC	3.93561	3.19452e-05	0.000389964	3.26818
	ENSG00000137822	TUBGCP4	3.92013	3.65088e-05	0.000429819	1.69041
	ENSG00000112110	MRPL18	3.9197	3.65088e-05	0.000429819	1.45968
	ENSG00000166347	CYB5A	3.91507	3.65088e-05	0.000429819	2.24643
	ENSG00000159131	GART	3.90795	3.76497e-05	0.000436352	1.56747
	ENSG00000156239	HEMK2	3.89853	3.99315e-05	0.000447139	1.70397
	ENSG00000204954	AC078819.24	3.89461	3.99315e-05	0.000447139	1.5639
	ENSG00000102898	NUTF2	3.89294	3.99315e-05	0.000447139	1.71137
	ENSG00000070785	EIF2B3	3.88663	3.99315e-05	0.000447139	1.96101
	ENSG00000134684	YARS	3.88432	4.33542e-05	0.000469577	1.55204
	ENSG00000131507	NDFIP1	3.87419	4.33542e-05	0.000469577	1.6228
	ENSG00000149136	SSRP1	3.86508	4.79179e-05	0.000506123	1.60547
	ENSG00000120832	MTERFD3	3.8485	5.01997e-05	0.000519178	2.0582
	ENSG00000173145	NOC3L	3.84485	5.13406e-05	0.000520141	2.06549
	ENSG00000164611	PTTG2	3.84266	5.13406e-05	0.000520141	1.87573
	ENSG00000138778	CENPE	3.84144	5.13406e-05	0.000520141	2.30912
	ENSG00000178538	CA8	3.8321	5.36224e-05	0.000537771	2.36449
	ENSG00000198374	HIST1H2AL	3.82991	5.47633e-05	0.000543721	2.68956
	ENSG00000028116	VRK2	3.82878	5.47633e-05	0.000543721	1.84039
	ENSG00000198015	MRPL42	3.82243	5.8186e-05	0.000557443	1.71914
	ENSG00000134779	C18orf10	3.82105	5.8186e-05	0.000557443	1.77734
	ENSG00000102145	GATA1	3.81968	5.8186e-05	0.000557443	2.16911
	ENSG00000163468	CCT3	3.80481	5.93269e-05	0.000557443	1.71591
	ENSG00000148926	ADM	3.8045	5.93269e-05	0.000557443	2.85867
	ENSG00000100473	COCH	3.79641	5.93269e-05	0.000557443	2.33366
	ENSG00000144381	HSPD1	3.78837	5.93269e-05	0.000557443	1.72005
	ENSG00000101844	ATG4A	3.7879	5.93269e-05	0.000557443	1.83977
	ENSG00000206053	C16orf34	3.78624	6.04678e-05	0.000566376	1.52124
	ENSG00000109572	CLCN3	3.77955	6.27496e-05	0.000580447	2.0317
	ENSG00000178053	MLF1	3.77388	6.38905e-05	0.000585546	1.79143
	ENSG00000112936	C7	3.76634	6.61723e-05	0.000590116	3.61126
	ENSG00000100526	CDKN3	3.76497	6.61723e-05	0.000590116	1.88834
	ENSG00000168078	PBK	3.76167	6.61723e-05	0.000590116	2.6295
	ENSG00000126249	PDCD2L	3.75231	6.84541e-05	0.000606831	1.84225
	ENSG00000187479	AC087521.10	3.75125	6.84541e-05	0.000606831	6.57336
	ENSG00000198721	PECI	3.74244	7.07359e-05	0.000616058	2.1242
	ENSG00000117394	SLC2A1	3.72949	7.18768e-05	0.000620551	2.73784
	ENSG00000117748	RPA2	3.71816	7.64404e-05	0.000650523	1.74711
	ENSG00000132313	MRPL35	3.71332	7.98631e-05	0.000671971	1.66671
	ENSG00000120694	HSPH1	3.7089	8.32858e-05	0.000694881	2.03202
	ENSG00000165678	GHITM	3.69143	8.67085e-05	0.000701814	1.38133
	ENSG00000163374	YY1AP1	3.68944	8.67085e-05	0.000701814	1.41202
	ENSG00000147642	AC079061.8	3.67747	8.89903e-05	0.000712538	2.22314
	ENSG00000108010	TXNL3	3.67211	9.12721e-05	0.0007269	1.4737
	ENSG00000162783	IER5	3.67031	9.2413e-05	0.000728198	1.91482
	ENSG00000103353	UBFD1	3.66691	9.2413e-05	0.000728198	1.51212
	ENSG00000147872	ADFP	3.66222	9.46948e-05	0.000744209	2.06446
	ENSG00000120709	FAM53C	3.657	9.81175e-05	0.000765052	1.53275
	ENSG00000161800	RACGAP1	3.64906	0.000102681	0.000788255	1.58333
	ENSG00000109775	UFSP2	3.64901	0.000102681	0.000788255	1.47032
	ENSG00000116678	LEPR	3.6459	0.000102681	0.000788255	2.57713
	ENSG00000086289	EPDR1	3.62942	0.000108386	0.00080951	2.45016
	ENSG00000152556	PFKM	3.62801	0.000108386	0.00080951	2.26246
	ENSG00000104889	RNASEH2A	3.62612	0.000109527	0.00080951	1.8258
	ENSG00000143878	RHOB	3.59906	0.000127781	0.000901907	2.37654
	ENSG00000146674	IGFBP3	3.59159	0.000134626	0.000932545	2.96807
	ENSG00000103200	NME4	3.59106	0.000134626	0.000932545	1.73479
	ENSG00000143418	LASS2	3.58864	0.00013919	0.000959693	1.64853
	ENSG00000197451	HNRNPAB	3.58565	0.000140331	0.000965324	1.5678
	ENSG00000102738	MRPS31	3.57987	0.000146035	0.000990835	1.59333
	ENSG00000174371	EXO1	3.57907	0.000147176	0.000994048	2.04593
	ENSG00000028839	TBPL1	3.57652	0.000148317	0.000994985	1.8225
	ENSG00000171793	CTPS	3.57621	0.000148317	0.000994985	1.5165
	ENSG00000187288	CIDEC	3.57244	0.00015174	0.00101111	1.48961
	ENSG00000068745	IHPK2	3.56422	0.000157444	0.00103425	1.46645
	ENSG00000110888	CAPRIN2	3.56365	0.000157444	0.00103425	2.24906
	ENSG00000155380	SLC16A1	3.55977	0.000158585	0.00103425	1.63366
	ENSG00000079785	DDX1	3.55943	0.000158585	0.00103425	1.91226
	ENSG00000112759	SLC29A1	3.55471	0.000159726	0.00103425	1.88113
	ENSG00000075340	ADD2	3.55436	0.000159726	0.00103425	2.68641
	ENSG00000158402	CDC25C	3.55245	0.000163149	0.00105184	1.60331
	ENSG00000145632	PLK2	3.53479	0.000179122	0.00114491	1.84054
	ENSG00000024526	DEPDC1	3.53295	0.000180262	0.00114727	1.99921
	ENSG00000044115	CTNNA1	3.52946	0.000185967	0.00117854	1.63032
	ENSG00000101811	CSTF2	3.52882	0.000188249	0.00118795	1.54135
	ENSG00000134440	NARS	3.52738	0.000188249	0.00118795	1.61449
	ENSG00000106305	JTV1	3.52515	0.000190531	0.00119225	1.58403
	ENSG00000066735	KIF26A	3.52475	0.000190531	0.00119225	2.04672
	ENSG00000152944	MED21	3.51638	0.000200799	0.00123256	1.47129
	ENSG00000175197	DDIT3	3.5154	0.000200799	0.00123256	2.08079
	ENSG00000033030	ZCCHC8	3.51048	0.00020194	0.00123256	1.58145
	ENSG00000157870	C1orf93	3.4953	0.000217912	0.00131125	1.68982
	ENSG00000144468	RHBDD1	3.49267	0.000220194	0.00132231	1.59989
	ENSG00000090889	KIF4A	3.49122	0.000225898	0.00134841	1.79352
	ENSG00000170340	B3GNT1	3.49014	0.000225898	0.00134841	1.51044
	ENSG00000164258	NDUFS4	3.48662	0.00022818	0.0013593	1.4537
	ENSG00000113272	THG1L	3.48224	0.000233885	0.00138498	1.62319
	ENSG00000164815	ORC5L	3.48086	0.000235026	0.00138897	1.70667
	ENSG00000148218	ALAD	3.4758	0.000239589	0.00140595	2.0038
	ENSG00000131153	GINS2	3.47424	0.00024073	0.00140595	1.60028
	ENSG00000113575	PPP2CA	3.47354	0.00024073	0.00140595	1.49476
	ENSG00000070770	CSNK2A2	3.46559	0.000244153	0.00140935	1.46501
	ENSG00000100711	ZFYVE21	3.45776	0.000246435	0.0014154	1.68218
	ENSG00000188229	TUBB2C	3.45285	0.000247576	0.0014154	1.52349
	ENSG00000114737	CISH	3.45269	0.000248716	0.00141919	2.1205
	ENSG00000124529	HIST1H4B	3.45207	0.000250998	0.00142948	1.74711
	ENSG00000109016	DHRS7B	3.44728	0.000258985	0.00146376	1.62627
	ENSG00000179335	CLK3	3.44014	0.000263548	0.00146728	1.81132
	ENSG00000196305	IARS	3.438	0.000263548	0.00146728	1.80957
	ENSG00000134255	CEPT1	3.43237	0.000271535	0.00150053	1.60001
	ENSG00000103351	CLUAP1	3.4261	0.000274957	0.00151383	1.5207
	ENSG00000095002	MSH2	3.42299	0.000276098	0.0015173	1.82747
	ENSG00000171566	PLRG1	3.41338	0.000289789	0.00156938	1.54623
	ENSG00000100220	C22orf28	3.41025	0.000295493	0.00159737	1.36638
	ENSG00000165175	MID1IP1	3.40843	0.000296634	0.00159773	1.78091
	ENSG00000166986	MARS	3.4083	0.000297775	0.00160098	1.4674
	ENSG00000144959	AADACL1	3.39629	0.000311466	0.00166259	2.37572
	ENSG00000107242	PIP5K1B	3.39369	0.000312607	0.00166272	1.82451
	ENSG00000117519	CNN3	3.39111	0.000319452	0.00168708	1.59315
	ENSG00000075914	EXOSC7	3.38275	0.000326298	0.00169913	1.41998
	ENSG00000071794	HLTF	3.38061	0.00032858	0.00169913	2.19481
	ENSG00000006125	AP2B1	3.3717	0.000337707	0.0017313	1.62672
	ENSG00000220205	AC129492.6	3.37133	0.000338848	0.00173416	1.71867
	ENSG00000188690	UROS	3.36705	0.000347975	0.00176206	1.94231
	ENSG00000157456	CCNB2	3.36101	0.000351398	0.00176206	1.66209
	ENSG00000137824	FAM82C	3.3606	0.000351398	0.00176206	1.83769
	ENSG00000132604	TERF2	3.3559	0.000357102	0.00177869	1.37252
	ENSG00000138375	SMARCAL1	3.35333	0.000359384	0.00178112	1.48091
	ENSG00000095574	IKZF5	3.35195	0.000361666	0.00178945	1.74861
	ENSG00000182199	SHMT2	3.35082	0.00036737	0.00181165	1.50197
	ENSG00000154839	C18orf24	3.34649	0.000371934	0.0018281	2.42311
	ENSG00000039068	CDH1	3.34641	0.000371934	0.0018281	1.69584
	ENSG00000140416	TPM1	3.34064	0.00037992	0.00185511	1.88831
	ENSG00000144659	SLC25A38	3.33553	0.000386766	0.00187229	1.78432
	ENSG00000136628	EPRS	3.33378	0.000391329	0.00187229	1.50462
	ENSG00000216657	RP3-406P24.1	3.33166	0.000391329	0.00187229	1.47135
	ENSG00000134574	DDB2	3.33146	0.000391329	0.00187229	1.45988
	ENSG00000166200	COPS2	3.33087	0.000391329	0.00187229	1.37536
	ENSG00000109881	CCDC34	3.32241	0.000403879	0.00190647	1.64473
	ENSG00000119280	C1orf198	3.31416	0.000415288	0.00193276	1.66056
	ENSG00000157778	PSMG3	3.30945	0.000420993	0.00194412	1.54935
	ENSG00000134057	CCNB1	3.30433	0.000431261	0.00197926	1.84578
	ENSG00000163808	KIF15	3.29289	0.000446092	0.00202858	1.89188
	ENSG00000076043	REXO2	3.28958	0.000447233	0.00203067	1.80966
	ENSG00000004809	SLC22A16	3.28765	0.000449515	0.00203485	1.67381
	ENSG00000105371	ICAM4	3.27967	0.000459783	0.00205831	1.92082
	ENSG00000197498	BXDC1	3.27649	0.000462065	0.00206032	1.59483
	ENSG00000154999	MRPS17	3.25737	0.000492869	0.00213689	1.70106
	ENSG00000091513	TF	3.25645	0.000492869	0.00213689	4.15503
	ENSG00000066855	MTFR1	3.25146	0.00050656	0.00218038	1.49178
	ENSG00000105607	GCDH	3.24454	0.000517969	0.0022058	1.44609
	ENSG00000060642	PIGV	3.2353	0.000529378	0.0022058	1.41721
	ENSG00000154917	RAB6B	3.23427	0.000529378	0.0022058	1.77274
	ENSG00000176124	DLEU1	3.23384	0.000529378	0.0022058	1.5443
	ENSG00000123191	ATP7B	3.22991	0.00053166	0.0022058	1.99193
	ENSG00000123405	NFE2	3.22896	0.00053166	0.0022058	2.16355
	ENSG00000181163	NPM1	3.22661	0.000533942	0.0022058	1.55772
	ENSG00000120656	TAF12	3.21752	0.000548774	0.00224544	1.5755
	ENSG00000167325	RRM1	3.2173	0.000548774	0.00224544	1.77218
	ENSG00000115641	FHL2	3.21386	0.000553337	0.00224544	2.02138
	ENSG00000160194	NDUFV3	3.2138	0.000553337	0.00224544	1.45398
	ENSG00000125814	NAPB	3.21372	0.000553337	0.00224544	1.62248
	ENSG00000132823	C20orf111	3.21254	0.000557901	0.00225475	1.60842
	ENSG00000073792	IGF2BP2	3.20947	0.000565887	0.00227775	1.60976
	ENSG00000173113	AP001453.6	3.20875	0.000568169	0.00228385	1.35643
	ENSG00000133119	RFC3	3.20079	0.000577296	0.00230498	1.98098
	ENSG00000126226	PCID2	3.19481	0.000586423	0.00232274	1.50059
	ENSG00000162772	ATF3	3.19389	0.000588705	0.00232536	1.59843
	ENSG00000100462	PRMT5	3.19195	0.000590987	0.00232536	1.429
	ENSG00000132661	NXT1	3.18995	0.00059441	0.00232959	1.39099
	ENSG00000119640	ACYP1	3.18194	0.000616087	0.00239251	1.58323
	ENSG00000115657	ABCB6	3.18069	0.000616087	0.00239251	2.36965
	ENSG00000178996	SNX18	3.18035	0.000616087	0.00239251	1.69327
	ENSG00000086232	EIF2AK1	3.1797	0.000618369	0.00239825	1.99599
	ENSG00000051825	MPHOSPH9	3.16915	0.000643468	0.00247305	1.55821
	ENSG00000130311	DDA1	3.16877	0.000644609	0.00247344	1.74916
	ENSG00000160193	WDR4	3.16709	0.000646891	0.00247344	1.4518
	ENSG00000131462	TUBG1	3.16105	0.000657159	0.00249987	2.05969
	ENSG00000152661	GJA1	3.15806	0.000660582	0.00250648	4.92716
	ENSG00000159147	DONSON	3.15266	0.000674273	0.00254224	1.71794
	ENSG00000128965	CHAC1	3.14718	0.000686823	0.00257431	1.64344
	ENSG00000132768	DPH2	3.1471	0.000687963	0.00257431	1.43233
	ENSG00000174358	SLC6A19	3.13737	0.0007085	0.00262151	1.65265
	ENSG00000163882	POLR2H	3.13004	0.000727895	0.00267006	1.43095
	ENSG00000168159	RNF187	3.11804	0.000751854	0.0027186	1.68827
	ENSG00000134376	CRB1	3.1172	0.000752995	0.0027186	1.57975
	ENSG00000142684	ZNF593	3.11613	0.000757558	0.0027186	1.48412
	ENSG00000115758	ODC1	3.11572	0.000757558	0.0027186	1.74115
	ENSG00000149554	CHEK1	3.11236	0.00075984	0.00272024	1.71527
	ENSG00000075188	NUP37	3.10744	0.000773531	0.00274942	1.59813
	ENSG00000156515	HK1	3.09409	0.00081004	0.00283188	1.47618
	ENSG00000112118	MCM3	3.09182	0.000816885	0.00284579	1.63439
	ENSG00000156831	NSMCE2	3.09039	0.00082259	0.00286232	1.37025
	ENSG00000006652	IFRD1	3.08761	0.000830576	0.00288337	1.98495
	ENSG00000128050	PAICS	3.07814	0.000852253	0.00290891	1.72792
	ENSG00000103423	DNAJA3	3.07719	0.000854535	0.00290891	1.52019
	ENSG00000124596	C6orf130	3.07166	0.000864803	0.0029338	1.38606
	ENSG00000156575	PRG3	3.05877	0.000905876	0.00303633	6.20165
	ENSG00000071967	CYBRD1	3.05856	0.000905876	0.00303633	1.57281
	ENSG00000166128	RAB8B	3.05477	0.000909298	0.00303633	1.64081
	ENSG00000132570	PCBD2	3.04736	0.000926412	0.00308002	1.66082
	ENSG00000126107	HECTD3	3.04631	0.000929835	0.00308416	1.69117
	ENSG00000102096	PIM2	3.04585	0.000930975	0.00308451	1.5802
	ENSG00000065911	MTHFD2	3.04222	0.000951512	0.0031282	1.62442
	ENSG00000126814	TRMT5	3.03504	0.000970907	0.00317444	1.64473
	ENSG00000196976	LAGE3	3.03364	0.000976612	0.00318261	1.41458
	ENSG00000155868	CRSP9	3.02946	0.000992584	0.00322408	1.37818
	ENSG00000166851	PLK1	3.02882	0.000997148	0.00323538	1.69351
	ENSG00000108296	CCDC49	3.02829	0.00099943	0.00323925	1.43933
	ENSG00000183597	C22orf25	3.0238	0.0010097	0.00326188	1.72549
	ENSG00000138166	DUSP	3.01849	0.00102225	0.00327415	1.79007
	ENSG00000125534	C20orf149	3.01502	0.00102909	0.00328534	1.52247
	ENSG00000107130	FREQ	3.01306	0.00103822	0.00330386	1.55814
	ENSG00000137168	PPIL1	3.00843	0.00105647	0.00334054	1.56815
	ENSG00000181350	C17orf76	3.00741	0.00106104	0.00335141	1.76291
	ENSG00000157107	FCHO2	3.00507	0.00107587	0.0033839	1.76608
	ENSG00000112578	BYSL	3.00272	0.00108728	0.00340182	1.54983
	ENSG00000089685	BIRC5	3.00193	0.00108728	0.00340182	1.63084
	ENSG00000163918	RFC4	3.00075	0.00109184	0.00340537	1.53205
	ENSG00000141425	AC091060.3	2.9906	0.00111808	0.00346177	1.48443
	ENSG00000109099	PMP22	2.98873	0.00112493	0.00346854	2.30681
	ENSG00000156384	C10orf78	2.98785	0.00112607	0.00346854	1.42118
	ENSG00000111537	IFNG	2.98535	0.00113063	0.00347541	2.60966
	ENSG00000150456	N6AMT2	2.98532	0.00113063	0.00347541	1.37672
	ENSG00000094804	CDC6	2.98349	0.00114204	0.00349585	1.75233
	ENSG00000107262	BAG1	2.98333	0.00114318	0.00349585	1.48266
	ENSG00000183527	DSCR2	2.98296	0.00114318	0.00349585	1.49986
	ENSG00000113810	SMC4	2.97732	0.001166	0.00355099	1.53852
	ENSG00000141384	TAF4B	2.97472	0.00117855	0.00357474	1.411
	ENSG00000115541	HSPE1	2.97364	0.0011854	0.00359185	1.66407
	ENSG00000080608	KIAA0020	2.97329	0.00118768	0.00359511	1.34705
	ENSG00000123545	C6orf66	2.96826	0.00120479	0.00362115	1.49512
	ENSG00000072571	HMMR	2.96488	0.00121734	0.00364416	1.95875
	ENSG00000132002	DNAJB1	2.95819	0.00124929	0.00373162	1.85694
	ENSG00000110955	ATP5B	2.95543	0.0012607	0.00374281	1.36109
	ENSG00000112983	BRD8	2.95486	0.0012607	0.00374281	1.34358
	ENSG00000079134	THOC1	2.95432	0.00126298	0.00374281	1.48601
	ENSG00000142168	SOD1	2.95402	0.00126412	0.00374281	1.46852
	ENSG00000128654	MTX2	2.95085	0.00128123	0.00377846	1.65885
	ENSG00000163874	ZC3H12A	2.94649	0.00130177	0.00382388	2.05133
	ENSG00000131467	PSME3	2.94326	0.0013223	0.00386135	1.46205
	ENSG00000188985	DHFR	2.94251	0.00132687	0.00387088	1.7961
	ENSG00000135045	C9orf40	2.93987	0.00133371	0.00387945	1.67908
	ENSG00000049759	NEDD4L	2.93906	0.00133942	0.00389033	1.58311
	ENSG00000102743	SLC25A15	2.93683	0.00134398	0.00389033	1.41512
	ENSG00000073464	CLCN4	2.93197	0.00136908	0.00395475	1.45351
	ENSG00000118655	DCLRE1B	2.92624	0.00138734	0.00399254	1.39387
	ENSG00000105610	KLF1	2.92382	0.00140103	0.00402416	2.22173
	ENSG00000180992	MRPL14	2.91788	0.00142955	0.00409819	1.32726
	ENSG00000187866	FAM122A	2.9167	0.00143639	0.00411385	1.53225
	ENSG00000156697	UTP14A	2.91456	0.00144324	0.00412948	1.41593
	ENSG00000196365	LONP1	2.91164	0.00147062	0.00418297	1.51292
	ENSG00000143811	PYCR2	2.90849	0.00147975	0.00419766	1.53936
	ENSG00000162367	TAL1	2.90637	0.00148659	0.00420506	1.94439
	ENSG00000126602	TRAP1	2.89994	0.00152424	0.00426698	1.51224
	ENSG00000163170	BOLA3	2.89827	0.00153565	0.00428683	1.8466
	ENSG00000133477	FAM83F	2.89818	0.00153565	0.00428683	1.62514
	ENSG00000111726	CMAS	2.89369	0.00155505	0.0043167	2.22029
	ENSG00000105281	SLC1A5	2.8895	0.00157216	0.00432705	2.1663
	ENSG00000134001	EIF2S1	2.88919	0.0015733	0.00432705	1.40977
	ENSG00000102710	FAM48A	2.88508	0.00158357	0.00433926	1.37009
	ENSG00000111450	STX2	2.88251	0.00159498	0.0043625	1.75279
	ENSG00000166037	CEP57	2.87715	0.00162921	0.00443575	1.3808
	ENSG00000090013	BLVRB	2.87609	0.00163377	0.00444411	1.98677
	ENSG00000013583	HEBP1	2.87373	0.0016486	0.00447628	1.66144
	ENSG00000119718	EIF2B2	2.87131	0.00165887	0.00449188	1.44219
	ENSG00000184428	TOP1MT	2.86973	0.001668	0.0045033	1.38467
	ENSG00000203950	FAM127B	2.86671	0.00167712	0.00451259	1.40443
	ENSG00000187699	AC010679.6	2.86387	0.00169424	0.00455041	1.94876
	ENSG00000197798	FAM118B	2.86076	0.00171135	0.00457986	1.56083
	ENSG00000163864	NMNAT3	2.858	0.00172048	0.00458263	1.49014
	ENSG00000120129	DUSP1	2.85574	0.00172618	0.00459068	1.65093
	ENSG00000125740	FOSB	2.84907	0.00176497	0.00465119	2.05164
	ENSG00000158864	NDUFS2	2.849	0.00176497	0.00465119	1.27222
	ENSG00000099901	RANBP1	2.84886	0.00176612	0.00465119	1.368
	ENSG00000120158	RCL1	2.84792	0.0017741	0.00465987	1.65931
	ENSG00000164056	SPRY1	2.84496	0.00179007	0.00468416	1.7281
	ENSG00000177606	JUN	2.84447	0.00179122	0.00468416	2.66373
	ENSG00000119705	C14orf156	2.84153	0.00180605	0.00471237	1.42977
	ENSG00000173409	ARV1	2.83801	0.00181746	0.00472375	1.60027
	ENSG00000143228	NUF2	2.83253	0.00184598	0.0047729	1.59376
	ENSG00000126775	KIAA0831	2.83043	0.00185511	0.00478818	1.65325
	ENSG00000111011	RSRC2	2.82968	0.00186309	0.00480342	1.3392
	ENSG00000125257	ABCC4	2.82414	0.00190645	0.00486588	1.56096
	ENSG00000185480	C12orf48	2.8205	0.00192812	0.00490859	1.62387
	ENSG00000178035	IMPDH2	2.8169	0.00194181	0.00491369	1.54058
	ENSG00000166233	ARIH1	2.81646	0.0019441	0.00491369	1.48046
	ENSG00000169247	SH3TC2	2.81548	0.00195094	0.00491369	1.37325
	ENSG00000111445	RFC5	2.81526	0.00195322	0.00491369	1.53633
	ENSG00000155876	RRAGA	2.81066	0.00197148	0.00493876	1.39911
	ENSG00000143457	GOLPH3L	2.809	0.00198631	0.00496624	1.38793
	ENSG00000063854	HAGH	2.80577	0.00200799	0.00499243	1.79
	ENSG00000071564	TCF3	2.80411	0.00202054	0.00501108	1.53175
	ENSG00000112077	RHAG	2.80157	0.00203537	0.00502559	2.0112
	ENSG00000126088	UROD	2.79786	0.00205933	0.00505676	1.84972
	ENSG00000163029	SMC6	2.79762	0.00205933	0.00505676	1.47993
	ENSG00000087470	DNM1L	2.78949	0.00211523	0.00515559	1.37811
	ENSG00000128513	POT1	2.78854	0.00212094	0.00515559	1.52082
	ENSG00000104147	OIP5	2.78379	0.00214946	0.00519216	1.58645
	ENSG00000188672	RHCE	2.7784	0.00218825	0.00523943	2.32534
	ENSG00000074582	BCS1L	2.7749	0.00221107	0.00528133	1.49334
	ENSG00000080824	HSP90AA2	2.77294	0.0022259	0.00530247	1.36606
	ENSG00000078668	VDAC3	2.76412	0.00228751	0.00540167	1.52132
	ENSG00000140374	ETFA	2.76383	0.00228865	0.00540167	1.40314
	ENSG00000064652	SNX24	2.76273	0.00229435	0.00540229	1.39387
	ENSG00000138363	ATIC	2.75861	0.00232059	0.00542337	1.38265
	ENSG00000132952	USPL1	2.75784	0.00232402	0.00542337	1.40348
	ENSG00000106399	RPA3	2.74691	0.00239817	0.00551593	1.38429
	ENSG00000213792	AC097359.2	2.74677	0.00239817	0.00551593	1.69208
	ENSG00000100479	POLE2	2.74389	0.00242556	0.00555318	1.74977
	ENSG00000112304	THEM2	2.74231	0.00244039	0.00557189	1.48617
	ENSG00000082516	GEMIN5	2.74219	0.00244267	0.00557189	1.61124
	ENSG00000169891	REPS2	2.73971	0.00245978	0.00559285	1.47993
	ENSG00000154719	MRPL39	2.7342	0.00249971	0.00565773	1.48756
	ENSG00000169255	B3GALNT1	2.73374	0.00250428	0.00565946	1.80979
	ENSG00000175449	RFESD	2.72642	0.00256018	0.00575089	2.06519
	ENSG00000162521	RBBP4	2.72149	0.00259213	0.0057834	1.46367
	ENSG00000149150	SLC43A1	2.71735	0.0026332	0.00585749	1.97575
	ENSG00000204899	RP11-11C5.2	2.71706	0.00263548	0.00585819	1.46316
	ENSG00000106554	CHCHD3	2.70709	0.0027085	0.00597147	1.38743
	ENSG00000132383	RPA1	2.70466	0.00273132	0.00599958	1.39354
	ENSG00000151287	C13orf27	2.70269	0.00274729	0.00603021	1.46499
	ENSG00000167969	DCI	2.69793	0.0027895	0.00608699	1.34172
	ENSG00000122729	ACO1	2.69607	0.00280205	0.00610989	1.41506
	ENSG00000115484	CCT4	2.69539	0.00280548	0.00611288	1.38545
	ENSG00000189221	MAOA	2.69391	0.00281917	0.00613822	1.36111
	ENSG00000214706	IFRD2	2.69194	0.00283856	0.00615795	1.45541
	ENSG00000117593	DARS2	2.68956	0.00286138	0.00618537	1.43547
	ENSG00000143776	CDC42BPA	2.68734	0.00287849	0.00620637	1.41826
	ENSG00000080819	CPOX	2.68707	0.00287849	0.00620637	2.1369
	ENSG00000164442	CITED2	2.68675	0.00287963	0.00620637	1.66956
	ENSG00000137947	GTF2B	2.6807	0.00294238	0.00627801	1.32027
	ENSG00000145780	FEM1C	2.67686	0.00297775	0.00633775	1.72336
	ENSG00000181004	BBS12	2.67498	0.00299373	0.00635568	1.39896
	ENSG00000090061	CCNK	2.6731	0.00301312	0.00637656	1.26758
	ENSG00000132912	DCTN4	2.66975	0.00303366	0.00639941	1.35309
	ENSG00000088682	COQ9	2.66529	0.0030599	0.00642079	1.37013
	ENSG00000175792	RUVBL1	2.66517	0.00306104	0.00642079	1.37501
	ENSG00000094916	CBX5	2.66312	0.00307587	0.00642926	1.46876
	ENSG00000116752	BCAS2	2.66193	0.00308614	0.0064462	1.35319
	ENSG00000108272	AC003042.2	2.65839	0.0031101	0.00647807	1.69103
	ENSG00000128245	YWHAH	2.65758	0.00311922	0.00648133	1.68915
	ENSG00000114770	ABCC5	2.65728	0.00312037	0.00648133	1.46227
	ENSG00000136527	SFRS10	2.65336	0.00315801	0.00653692	1.30377
	ENSG00000076864	RAP1GAP	2.65322	0.0031603	0.00653692	1.874
	ENSG00000143333	RGS16	2.65195	0.00317171	0.00654688	1.70502
	ENSG00000100578	KIAA0586	2.65049	0.00318996	0.0065781	1.33007
	ENSG00000133026	MYH10	2.64989	0.00319566	0.0065781	1.87078
	ENSG00000079257	LXN	2.64299	0.00327667	0.00670315	1.56046
	ENSG00000153721	MAGI1	2.6366	0.00334512	0.00679651	1.45971
	ENSG00000186665	C17orf58	2.63374	0.00337593	0.00683578	1.43947
	ENSG00000132475	H3F3B	2.63295	0.00338391	0.0068473	1.39518
	ENSG00000175701	AC092664.2	2.62482	0.00345693	0.00696665	1.43884
	ENSG00000124571	XPO5	2.62282	0.00347747	0.00699574	1.30643
	ENSG00000121022	COPS5	2.62263	0.00347861	0.00699574	1.28188
	ENSG00000137133	HINT2	2.62183	0.00348545	0.00699574	1.44891
	ENSG00000166788	SAAL1	2.61897	0.00351284	0.00703647	1.52051
	ENSG00000137692	DCUN1D5	2.61682	0.00353679	0.00707001	1.4561
	ENSG00000129691	ASH2L	2.61501	0.0035482	0.00708103	1.34182
	ENSG00000139734	DIAPH3	2.61483	0.00354934	0.00708103	1.48918
	ENSG00000143942	CHAC2	2.60947	0.00359498	0.00713385	1.80479
	ENSG00000143324	XPR1	2.6071	0.00362122	0.00716383	1.48678
	ENSG00000141682	PMAIP1	2.60267	0.00365773	0.00717236	1.95091
	ENSG00000086506	HBQ1	2.5998	0.00368967	0.00719853	1.97952
	ENSG00000144476	CXCR7	2.59917	0.00369538	0.00719853	2.35786
	ENSG00000171320	ESCO2	2.59889	0.00369652	0.00719853	1.61015
	ENSG00000119630	PGF	2.59449	0.00373873	0.00726898	1.83528
	ENSG00000151503	NCAPD3	2.59277	0.00375242	0.0072766	1.3895
	ENSG00000146918	NCAPG2	2.59145	0.00376726	0.00728166	1.54726
	ENSG00000166508	MCM7	2.58757	0.00380605	0.00732337	1.53874
	ENSG00000106266	SNX8	2.5831	0.00385511	0.00736071	1.62257
	ENSG00000166582	PRR6	2.5801	0.0038939	0.00741793	1.43366
	ENSG00000087053	MTMR2	2.57287	0.00396463	0.00749774	1.39483
	ENSG00000186063	C1orf80	2.57044	0.00399087	0.00752825	1.66168
	ENSG00000102362	SYTL4	2.56647	0.00402966	0.0075743	1.42616
	ENSG00000048162	AC138956.3	2.56636	0.0040308	0.0075743	1.39264
	ENSG00000009954	BAZ1B	2.56627	0.00403309	0.0075743	1.30518
	ENSG00000136854	STXBP1	2.56491	0.00404906	0.00759421	1.35483
	ENSG00000178096	BOLA1	2.56449	0.00405134	0.00759421	1.32376
	ENSG00000116497	S100PBP	2.55925	0.0041312	0.0077003	1.39416
	ENSG00000156802	ATAD2	2.55356	0.00419738	0.00778952	1.52017
	ENSG00000135446	CDK4	2.55151	0.00421905	0.00781514	1.50593
	ENSG00000100908	C14orf122	2.5515	0.00421905	0.00781514	1.3583
	ENSG00000156140	ADAMTS3	2.54794	0.0042567	0.0078702	1.71411
	ENSG00000100591	AHSA1	2.54195	0.00432972	0.00796702	1.29687
	ENSG00000189091	SF3B3	2.53991	0.00435482	0.00799701	1.32758
	ENSG00000110768	GTF2H1	2.53952	0.00435824	0.00799836	1.51523
	ENSG00000075945	KIFAP3	2.53598	0.00441072	0.0080542	1.52639
	ENSG00000155508	CNOT8	2.53311	0.00444723	0.00808822	1.35394
	ENSG00000143224	PPOX	2.53219	0.00445408	0.00808951	1.89897
	ENSG00000154122	ANKH	2.53151	0.00446207	0.00809414	1.621
	ENSG00000100104	SRRD	2.53093	0.00447233	0.00810783	1.4851
	ENSG00000167536	DHRS13	2.528	0.00451341	0.00815581	1.85882
	ENSG00000104312	RIPK2	2.52245	0.00457844	0.00820445	1.47776
	ENSG00000108439	PNPO	2.51534	0.00468226	0.00833619	1.35283
	ENSG00000167721	TSR1	2.50322	0.00483172	0.00849765	1.34568
	ENSG00000166226	CCT2	2.49558	0.00491843	0.00860639	1.41322
	ENSG00000050393	CCDC90A	2.4879	0.00504849	0.00876184	1.41389
	ENSG00000149929	HIRIP3	2.48632	0.00507359	0.00878771	1.29293
	ENSG00000116922	C1orf109	2.48263	0.00512265	0.00880957	1.70698
	ENSG00000196428	TSC22D2	2.48226	0.00512949	0.00881508	1.40698
	ENSG00000087206	UIMC1	2.48213	0.00513177	0.00881508	1.32706
	ENSG00000100982	C20orf67	2.47835	0.00518768	0.00886002	1.30776
	ENSG00000072274	TFRC	2.47641	0.00522076	0.00888595	1.5406
	ENSG00000149397	HMBS	2.47091	0.00531432	0.00900402	1.95473
	ENSG00000170312	CDC2	2.4632	0.00544096	0.00912002	1.57467
	ENSG00000160124	CCDC58	2.45983	0.00549116	0.00917891	1.38918
	ENSG00000087085	ACHE	2.45798	0.00551169	0.00919203	1.64457
	ENSG00000146731	CCT6A	2.45669	0.00552881	0.00920511	1.45774
	ENSG00000166881	TMEM194	2.45124	0.00561209	0.00929701	1.47091
	ENSG00000198554	WDHD1	2.44726	0.00567142	0.00937112	1.5133
	ENSG00000184557	SOCS3	2.44652	0.00567941	0.00937723	1.40879
	ENSG00000121621	KIF18A	2.43824	0.00583115	0.00954837	1.54055
	ENSG00000143179	UCK2	2.43701	0.00585168	0.00957147	1.33561
	ENSG00000147955	OPRS1	2.43665	0.00585853	0.00957216	1.34821
	ENSG00000184508	HDDC3	2.43577	0.00587108	0.00957724	1.40556
	ENSG00000104903	LYL1	2.43577	0.00587108	0.00957724	1.43634
	ENSG00000149196	C11orf73	2.43288	0.00592356	0.00963086	1.33796
	ENSG00000063241	ISOC2	2.42848	0.00599886	0.00971617	1.37018
	ENSG00000086827	ZW10	2.42581	0.00604107	0.00976815	1.28969
	ENSG00000047621	AC008012.8	2.42392	0.00605819	0.00976815	1.40438
	ENSG00000145439	CBR4	2.42138	0.0061004	0.00979907	1.41255
	ENSG00000103740	ACSBG1	2.41197	0.00626925	0.00999924	1.39127
	ENSG00000014919	COX15	2.41036	0.0063012	0.00999924	1.27241
	ENSG00000126067	PSMB2	2.40501	0.0064016	0.0101047	1.37014
	ENSG00000104691	UBXD6	2.40389	0.00642442	0.0101264	1.56224
	ENSG00000178537	SLC25A20	2.39891	0.0065077	0.0102145	1.58755
	ENSG00000152147	GEMIN6	2.38853	0.0067393	0.0104768	1.36571
	ENSG00000170515	PA2G4	2.38607	0.00677467	0.0105114	1.31357
	ENSG00000111843	TMEM14C	2.37878	0.00693098	0.0106966	1.51255
	ENSG00000134291	TMEM106C	2.37534	0.00700513	0.0107775	1.37388
	ENSG00000141510	TP53	2.37313	0.00703936	0.010819	1.31169
	ENSG00000104267	CA2	2.36851	0.00712493	0.0108961	1.51442
	ENSG00000172244	C5orf34	2.36821	0.00713406	0.0109012	1.43469
	ENSG00000060688	WDR57	2.36765	0.00714318	0.0109012	1.33027
	ENSG00000092208	SIP1	2.36681	0.00715916	0.0109032	1.38624
	ENSG00000087074	PPP1R15A	2.35921	0.0073166	0.011062	2.49059
	ENSG00000112208	BAG2	2.35256	0.00745123	0.0111921	1.49265
	ENSG00000138382	METTL5	2.35097	0.00748774	0.0112187	1.2853
	ENSG00000100568	VTI1B	2.35027	0.00750713	0.0112252	1.28587
	ENSG00000155008	APOOL	2.34907	0.00754136	0.0112707	1.28446
	ENSG00000163159	VPS72	2.34389	0.00767028	0.0114118	1.29794
	ENSG00000164548	AC079780.2	2.34313	0.00768511	0.0114225	1.3663
	ENSG00000178952	TUFM	2.33351	0.00788135	0.0116068	1.31144
	ENSG00000104738	MCM4	2.33166	0.00792242	0.0116416	1.41753
	ENSG00000178057	C3orf60	2.33141	0.00792812	0.0116442	1.28588
	ENSG00000092470	WDR76	2.33013	0.00796349	0.0116674	1.26496
	ENSG00000065154	OAT	2.32994	0.00796349	0.0116674	1.46667
	ENSG00000074696	PTPLAD1	2.32624	0.00805248	0.0117573	1.47351
	ENSG00000128016	ZFP36	2.31443	0.00830804	0.0119604	1.47945
	ENSG00000198937	C6orf129	2.31234	0.00835368	0.0120004	1.31561
	ENSG00000137804	NUSAP1	2.31175	0.00836965	0.0120017	1.42276
	ENSG00000198056	PRIM1	2.3085	0.00843582	0.0120512	1.4698
	ENSG00000150768	DLAT	2.30514	0.00851683	0.0121262	1.3917
	ENSG00000068078	FGFR3	2.304	0.0085328	0.0121431	1.24799
	ENSG00000169398	PTK2	2.30383	0.00853965	0.0121471	1.53881
	ENSG00000153147	SMARCA5	2.30278	0.00857273	0.0121825	1.42675
	ENSG00000065328	MCM10	2.29162	0.00884769	0.0124544	1.50333
	ENSG00000148444	COMMD3	2.29037	0.00887621	0.0124827	1.35707
	ENSG00000079999	KEAP1	2.28483	0.00901882	0.0126296	1.32677
	ENSG00000120833	SOCS2	2.28247	0.00907815	0.012671	1.64734
	ENSG00000027001	MIPEP	2.26403	0.00955048	0.0131031	1.49227
	ENSG00000153561	RMND5A	2.26371	0.00955733	0.0131064	1.31002
	ENSG00000173812	EIF1	2.25956	0.0096486	0.0131831	1.22399
	ENSG00000162377	C1orf163	2.25942	0.00965317	0.0131832	1.28979
	ENSG00000132423	COQ3	2.25817	0.00968169	0.0132101	1.41721
	ENSG00000147454	SLC25A37	2.25755	0.0096988	0.0132213	1.69909
	ENSG00000095739	BAMBI	2.25627	0.00974786	0.013276	2.00702
	ENSG00000161888	SPC24	2.2529	0.00984141	0.0133729	1.37857
	ENSG00000148288	GBGT1	2.25006	0.00991443	0.013417	1.48102
	ENSG00000140525	FANCI	2.2464	0.0100183	0.0135023	1.36643
	ENSG00000167862	ICT1	2.23095	0.0104621	0.0138804	1.32786
	ENSG00000099377	HSD3B7	2.22742	0.0105636	0.0139624	1.45284
	ENSG00000105829	BET1	2.22129	0.0107359	0.014101	1.33678
	ENSG00000130826	DKC1	2.21988	0.0107724	0.0141285	1.35815
	ENSG00000139514	SLC7A1	2.2115	0.0110143	0.0143198	1.40146
	ENSG00000156381	ANKRD9	2.20781	0.0111238	0.0144119	1.76285
	ENSG00000172336	POP7	2.20779	0.0111238	0.0144119	1.24734
	ENSG00000137210	TMEM14D	2.20333	0.011247	0.0145273	1.46974
	ENSG00000155962	CLIC2	2.20307	0.0112527	0.0145284	1.79246
	ENSG00000116675	DNAJC6	2.20246	0.0112675	0.0145349	1.37268
	ENSG00000131773	KHDRBS3	2.19985	0.0113542	0.0146307	1.45041
	ENSG00000135624	CCT7	2.19851	0.0113942	0.0146476	1.23333
	ENSG00000161513	FDXR	2.19746	0.0114318	0.0146833	1.35779
	ENSG00000198176	TFDP1	2.19714	0.011441	0.0146858	1.46376
	ENSG00000162599	NFIA	2.19511	0.0115014	0.0147345	1.60009
	ENSG00000136450	SFRS1	2.1882	0.0117159	0.0149131	1.35302
	ENSG00000179271	GADD45GIP1	2.18559	0.0118003	0.0149694	1.35583
	ENSG00000159256	MORC3	2.18226	0.0119076	0.0150252	1.40705
	ENSG00000137720	C11orf1	2.18221	0.0119076	0.0150252	1.30868
	ENSG00000151065	DCP1B	2.17686	0.0120856	0.0151953	1.35897
	ENSG00000163507	KIAA1524	2.17455	0.0121609	0.0152685	1.38423
	ENSG00000161980	POLR3K	2.17364	0.0121825	0.0152786	1.30122
	ENSG00000109685	WHSC1	2.16972	0.0123058	0.0153684	1.34717
	ENSG00000165304	MELK	2.16835	0.0123548	0.0154038	1.43838
	ENSG00000123739	PLA2G12A	2.16793	0.0123639	0.0154087	1.39549
	ENSG00000121579	NAT13	2.16532	0.0124507	0.0154489	1.32395
	ENSG00000169188	APEX2	2.16527	0.0124529	0.0154489	1.31929
	ENSG00000171497	PPID	2.16419	0.0124758	0.0154489	1.34776
	ENSG00000137700	SLC37A4	2.16397	0.0124792	0.0154489	1.39462
	ENSG00000125901	MRPS26	2.16127	0.0125739	0.0155403	1.28553
	ENSG00000137288	C6orf125	2.15747	0.0126845	0.0156331	1.37525
	ENSG00000086200	IPO11	2.15223	0.0128625	0.0157922	1.46319
	ENSG00000109458	GAB1	2.14565	0.0130861	0.015968	1.3467
	ENSG00000139793	MBNL2	2.14523	0.0131044	0.0159838	1.45061
	ENSG00000125812	GZF1	2.14316	0.0131786	0.0160414	1.34276
	ENSG00000146278	PNRC1	2.14286	0.0131843	0.0160418	1.40658
	ENSG00000135218	CD36	2.13315	0.0135094	0.0163705	1.60035
	ENSG00000102974	CTCF	2.12271	0.013911	0.0167549	1.29224
	ENSG00000106327	TFR2	2.10626	0.0145647	0.0172906	1.64083
	ENSG00000173207	CKS1B	2.10526	0.0146115	0.0173323	1.31651
	ENSG00000131149	KIAA0182	2.09999	0.0148351	0.0175025	1.34257
	ENSG00000040275	CCDC99	2.09756	0.0149218	0.0175745	1.39181
	ENSG00000110911	SLC11A2	2.09343	0.0150918	0.0177396	1.59211
	ENSG00000170191	NANP	2.09271	0.0151226	0.0177478	1.41582
	ENSG00000164109	MAD2L1	2.0904	0.0152196	0.0177915	1.28318
	ENSG00000124787	RPP40	2.08369	0.0154752	0.0179774	1.40918
	ENSG00000134824	FADS2	2.0816	0.0155653	0.0180539	1.32148
	ENSG00000152454	ZNF256	2.08009	0.0156258	0.0180941	1.50142
	ENSG00000075336	C18orf55	2.07773	0.0157296	0.0181714	1.43601
	ENSG00000163281	GNPDA2	2.07359	0.0158802	0.0182415	1.47028
	ENSG00000008128	CDC2L2	2.05875	0.0164712	0.0187541	1.3073
	ENSG00000117153	KLHL12	2.04672	0.0170222	0.0192126	1.36431
	ENSG00000106635	BCL7B	2.04373	0.0171523	0.0192572	1.26419
	ENSG00000183207	RUVBL2	2.04097	0.0172824	0.0193513	1.25162
	ENSG00000117450	PRDX1	2.0339	0.017579	0.0195593	1.37268
	ENSG00000141141	DDX52	2.02829	0.0178574	0.0197364	1.3606
	ENSG00000147804	SLC39A4	2.02741	0.0178996	0.019761	1.31945
	ENSG00000172590	MRPL52	2.0226	0.0181483	0.0199542	1.29516
	ENSG00000181061	HIGD1A	2.02195	0.0181746	0.0199757	1.35581
	ENSG00000156990	RPUSD3	2.02033	0.0182476	0.0200043	1.33271
	ENSG00000135776	ABCB10	2.01576	0.0184746	0.020131	1.58322
	ENSG00000114098	ARMC8	2.01134	0.018721	0.0203288	1.31252
	ENSG00000139410	SDSL	2.0019	0.0192116	0.0206718	1.29048
	ENSG00000152620	C5orf33	2.00023	0.0193052	0.02074	1.27429
	ENSG00000162878	AC013480.12	1.99681	0.0194718	0.0208927	1.57303
	ENSG00000139531	SUOX	1.99246	0.0197136	0.0210924	1.21333
	ENSG00000135336	ORC3L	1.99083	0.0197981	0.0211513	1.23813
	ENSG00000142731	PLK4	1.98991	0.0198483	0.0211898	1.34274
	ENSG00000122952	ZWINT	1.98776	0.0199475	0.0212424	1.31445
	ENSG00000055147	C5orf3	1.98503	0.0201209	0.0214042	1.31988
	ENSG00000056050	C4orf27	1.98471	0.0201438	0.0214156	1.23733
	ENSG00000113845	C3orf1	1.97861	0.0204404	0.0216047	1.26459
	ENSG00000106628	POLD2	1.97617	0.0205545	0.0216795	1.31486
	ENSG00000114491	UMPS	1.96295	0.0212618	0.0222757	1.27332
	ENSG00000100162	CENPM	1.95358	0.0218232	0.0226251	1.28031
	ENSG00000138614	C15orf44	1.94795	0.0221084	0.022815	1.30228
	ENSG00000001084	GCLC	1.94765	0.0221175	0.022815	1.51211
	ENSG00000160972	PPP1R16A	1.94228	0.0224324	0.023072	1.2926
	ENSG00000165480	C13orf3	1.93809	0.0227017	0.0232606	1.26185
	ENSG00000165264	NDUFB6	1.93611	0.0228203	0.0232963	1.20152
	ENSG00000108306	FBXL20	1.93536	0.0228568	0.0233153	1.29023
	ENSG00000180089	TMEM86B	1.91593	0.0240878	0.0242469	1.73368
	ENSG00000167112	TRUB2	1.91458	0.024146	0.0242566	1.23599
	ENSG00000169738	DCXR	1.9083	0.0245647	0.0245552	1.34228
	ENSG00000167815	PRDX2	1.90444	0.0248203	0.0247669	1.4679
	ENSG00000155506	LARP1	1.89593	0.0253645	0.025108	1.28272
	ENSG00000179115	FARSA	1.89317	0.0255493	0.0252574	1.3807
	ENSG00000121897	LIAS	1.88711	0.0259817	0.0255999	1.38088
	ENSG00000169139	UBE2V2	1.88525	0.0261095	0.0256918	1.24354
	ENSG00000112210	RAB23	1.88487	0.0261369	0.0257103	1.27234
	ENSG00000164117	FBXO8	1.88332	0.0262316	0.0257716	1.39202
	ENSG00000172236	TPSB2	1.87911	0.0264849	0.0259412	1.26197
	ENSG00000106049	HIBADH	1.87591	0.026721	0.0261265	1.26336
	ENSG00000123297	TSFM	1.87173	0.0269892	0.0263226	1.2741
	ENSG00000122140	MRPS2	1.86502	0.0274569	0.0266392	1.35868
	ENSG00000129244	ATP1B2	1.86267	0.0276395	0.026764	1.55159
	ENSG00000011052	NME2	1.86052	0.0278049	0.0269155	1.27597
	ENSG00000105258	POLR2I	1.82761	0.0302829	0.028644	1.30449
	ENSG00000161813	LARP4	1.82645	0.0303742	0.02871	1.30569
	ENSG00000121031	PRKDC	1.80917	0.031838	0.0296072	1.30081
	ENSG00000029534	ANK1	1.7993	0.032688	0.0301528	1.52526
	ENSG00000114120	SLC25A36	1.79825	0.0327712	0.0302109	1.36615
	ENSG00000035499	DEPDC1B	1.79725	0.0328716	0.030263	1.3503
	ENSG00000150712	MTMR12	1.79668	0.0329002	0.0302642	1.34357
	ENSG00000023909	GCLM	1.79377	0.033166	0.0304284	1.4324
	ENSG00000117877	CD3EAP	1.79318	0.0332071	0.0304525	1.25684
	ENSG00000145916	RMND5B	1.78746	0.0337479	0.0307349	1.31048
	ENSG00000113838	TBCCD1	1.78652	0.033822	0.03077	1.38603
	ENSG00000168061	SAC3D1	1.78375	0.0340399	0.0308929	1.25488
	ENSG00000102119	EMD	1.77417	0.0349025	0.0314552	1.27157
	ENSG00000160888	IER2	1.75539	0.0365944	0.0324885	1.31532
	ENSG00000205765	AC034222.5	1.73976	0.0380878	0.0334616	1.2523
	ENSG00000101928	MOSPD1	1.73882	0.0381791	0.0334862	1.42737
	ENSG00000138442	WDR12	1.73859	0.0382054	0.0334994	1.29103
	ENSG00000104980	TIMM44	1.73306	0.0387781	0.0339316	1.32884
	ENSG00000164338	UTP15	1.728	0.0392881	0.0342691	1.35317
	ENSG00000164051	CCDC51	1.72366	0.0396874	0.0344842	1.20177
	ENSG00000125249	RAP2A	1.71575	0.0405009	0.0349574	1.326
	ENSG00000103876	FAH	1.71426	0.0406515	0.0350458	1.33736
	ENSG00000133111	RFXAP	1.70004	0.0421198	0.0359808	1.25178
	ENSG00000174109	AL032819.32	1.69894	0.0422384	0.0360591	1.19749
	ENSG00000136875	PRPF4	1.69289	0.0429104	0.0364448	1.2023
	ENSG00000006625	C7orf24	1.69196	0.0430006	0.0364589	1.22338
	ENSG00000077514	POLD3	1.68467	0.0438254	0.0368749	1.24973
	ENSG00000100348	TXN2	1.68412	0.0438893	0.0369078	1.22857
	ENSG00000143507	DUSP10	1.67352	0.0451044	0.0376005	1.30437
	ENSG00000130522	JUND	1.66966	0.0455824	0.037917	1.54642
	ENSG00000164818	HEATR2	1.66817	0.045757	0.0380275	1.27359
	ENSG00000104442	ARMC1	1.66213	0.0464039	0.0383527	1.27368
	ENSG00000151093	KS	1.6566	0.0469663	0.0386978	1.28467
	ENSG00000169877	ERAF	1.6562	0.0470211	0.0387322	1.43303
	ENSG00000055211	C6orf72	1.65355	0.0473349	0.0389476	1.25551
	ENSG00000066322	ELOVL1	1.63375	0.0497844	0.0403171	1.36886
	ENSG00000055118	KCNH2	1.63303	0.0498699	0.0403403	1.44686
	ENSG00000161013	MGAT4B	1.62748	0.0505568	0.0406004	1.22643
	ENSG00000090263	MRPS33	1.62629	0.0506811	0.0406564	1.20651
	ENSG00000086504	MRPL28	1.6228	0.0511398	0.0409142	1.2152
	ENSG00000212911	AC011043.4	1.62257	0.051166	0.0409242	1.39182
	ENSG00000176102	CSTF3	1.61853	0.0517034	0.041144	1.2066
	ENSG00000103540	AC012621.8	1.59568	0.0547153	0.0428652	1.2224
	ENSG00000136732	GYPC	1.5888	0.0557034	0.0434223	1.47192
	ENSG00000088986	DYNLL1	1.58859	0.055733	0.043434	1.2552
	ENSG00000198157	NSBP1	1.58708	0.0559521	0.0435364	1.20953
	ENSG00000160408	ST6GALNAC6	1.58114	0.0568135	0.0441259	1.205
	ENSG00000170917	NUDT6	1.58067	0.0569013	0.0441596	1.22125
	ENSG00000163535	SGOL2	1.58044	0.0569435	0.0441694	1.29974
	ENSG00000168303	C7orf11	1.577	0.0574661	0.0444829	1.23833
	ENSG00000163818	LZTFL1	1.57457	0.057806	0.0446987	1.21195
	ENSG00000135002	RFK	1.5669	0.0589264	0.0453883	1.17821
	ENSG00000101361	NOL5A	1.56046	0.0598962	0.0459333	1.18057
	ENSG00000054967	RELT	1.54604	0.062081	0.0470755	1.22989
	ENSG00000136897	MRPL50	1.54182	0.062745	0.0475065	1.30377
	ENSG00000114209	PDCD10	1.52983	0.0646458	0.0485874	1.17342
	ENSG00000129932	DOHH	1.52667	0.0651637	0.0488658	1.21337
	ENSG00000111875	ASF1A	1.52149	0.0659555	0.0493045	1.28669
	ENSG00000116649	SRM	1.52143	0.0659669	0.0493045	1.28043
	ENSG00000102858	MGRN1	-1.52468	0.0654889	0.0490355	0.784403
	ENSG00000136451	VEZF1	-1.5308	0.0644837	0.0485146	0.841871
	ENSG00000087502	ERGIC2	-1.53095	0.0644541	0.0485046	0.846716
	ENSG00000118705	RPN2	-1.54653	0.0620125	0.0470656	0.814009
	ENSG00000182400	TRAPPC6B	-1.56019	0.0599407	0.0459556	0.809731
	ENSG00000113583	C5orf15	-1.58748	0.0558825	0.0434936	0.812631
	ENSG00000087157	PGS1	-1.58897	0.0556828	0.0434176	0.740232
	ENSG00000139505	MTMR6	-1.5945	0.0548853	0.0429135	0.813406
	ENSG00000214633	AC022400.9	-1.59559	0.0547302	0.0428656	0.829065
	ENSG00000101216	GMEB2	-1.60713	0.053239	0.0419958	0.827868
	ENSG00000134900	TPP2	-1.62699	0.0506138	0.0406243	0.844454
	ENSG00000163840	DTX3L	-1.63048	0.0501677	0.0404406	0.772923
	ENSG00000177463	NR2C2	-1.63124	0.0500685	0.0403825	0.794743
	ENSG00000186115	CYP4F2	-1.63694	0.0493896	0.0400685	0.711921
	ENSG00000163479	SSR2	-1.63785	0.0492755	0.0400166	0.842965
	ENSG00000178295	GEN1	-1.65231	0.0474718	0.0390082	0.771014
	ENSG00000109107	ALDOC	-1.66077	0.0465419	0.0384225	0.725591
	ENSG00000122299	ZC3H7A	-1.66258	0.0463537	0.0383415	0.791018
	ENSG00000115446	UNC50	-1.66286	0.0463263	0.0383342	0.774111
	ENSG00000108256	NUFIP2	-1.66319	0.0462932	0.0383234	0.838507
	ENSG00000059769	GNG10	-1.66461	0.0461346	0.038224	0.821068
	ENSG00000196233	LCOR	-1.66488	0.046105	0.038211	0.758173
	ENSG00000145868	FBXO38	-1.66543	0.0460491	0.0382088	0.822732
	ENSG00000152422	XRCC4	-1.673	0.0451603	0.0376261	0.764405
	ENSG00000215788	TNFRSF25	-1.67445	0.0450063	0.0375503	0.762321
	ENSG00000163795	ZNF513	-1.67506	0.0449435	0.037537	0.820354
	ENSG00000077238	IL4R	-1.68865	0.0433668	0.0366443	0.724974
	ENSG00000198863	RUNDC1	-1.70648	0.0414432	0.0355277	0.801113
	ENSG00000082014	SMARCD3	-1.71935	0.040146	0.0347711	0.620501
	ENSG00000160710	ADAR	-1.72417	0.0396429	0.0344625	0.760102
	ENSG00000112624	KIAA0240	-1.72655	0.0394193	0.0343313	0.814449
	ENSG00000163393	SLC22A15	-1.74643	0.0374615	0.0330319	0.709163
	ENSG00000025293	PHF20	-1.74909	0.0371877	0.0328683	0.778177
	ENSG00000145882	PCYOX1L	-1.76243	0.0359612	0.0320698	0.716405
	ENSG00000162645	GBP2	-1.76585	0.0356349	0.0318742	0.606325
	ENSG00000137161	CNPY3	-1.76632	0.0355995	0.0318521	0.729609
	ENSG00000178163	ZNF518B	-1.77141	0.035142	0.0315851	0.726833
	ENSG00000164713	BRI3P1	-1.77385	0.0349241	0.0314652	0.75074
	ENSG00000122557	HERPUD2	-1.78597	0.0338688	0.0307865	0.789019
	ENSG00000136514	RTP4	-1.79115	0.0333942	0.0305384	0.695673
	ENSG00000158869	FCER1G	-1.79789	0.0328192	0.0302364	0.7192
	ENSG00000169871	TRIM56	-1.80359	0.0323719	0.0299541	0.824174
	ENSG00000139631	CSAD	-1.80467	0.0322647	0.029881	0.739525
	ENSG00000059377	TBXAS1	-1.80838	0.0319099	0.0296555	0.767994
	ENSG00000123146	CD97	-1.81029	0.0317228	0.0295184	0.596657
	ENSG00000142583	SLC2A5	-1.81853	0.0310165	0.0290696	0.721307
	ENSG00000184886	PIGW	-1.82218	0.0307233	0.0289411	0.752782
	ENSG00000102007	PLP2	-1.82843	0.0302191	0.0286017	0.638758
	ENSG00000211456	SACM1L	-1.83135	0.0299886	0.0284378	0.813012
	ENSG00000162702	ZNF281	-1.84151	0.0292459	0.0279202	0.77911
	ENSG00000197930	ERO1L	-1.84284	0.0291341	0.0278491	0.718506
	ENSG00000109083	IFT20	-1.85484	0.0282225	0.0271663	0.754956
	ENSG00000120805	ARL1	-1.86515	0.0274432	0.0266346	0.797424
	ENSG00000154153	FAM134B	-1.8679	0.0272527	0.0265188	0.628362
	ENSG00000164463	C5orf41	-1.86919	0.027182	0.0264759	0.754407
	ENSG00000083799	CYLD	-1.91201	0.0243377	0.0243751	0.753706
	ENSG00000157045	NTAN1	-1.92042	0.0237889	0.0240193	0.780381
	ENSG00000115760	BIRC6	-1.92221	0.0236691	0.023925	0.743571
	ENSG00000104774	MAN2B1	-1.92704	0.0233577	0.0237206	0.702658
	ENSG00000128203	ASPHD2	-1.92767	0.0233155	0.0236858	0.724922
	ENSG00000102081	FMR1	-1.92862	0.0232675	0.0236694	0.734728
	ENSG00000007047	MARK4	-1.93303	0.0229914	0.0234366	0.80738
	ENSG00000065357	DGKA	-1.94215	0.0224427	0.0230746	0.772884
	ENSG00000064999	ANKS1A	-1.95147	0.0219201	0.0226625	0.707649
	ENSG00000204325	MYO15B	-1.95323	0.0218346	0.0226271	0.745367
	ENSG00000176386	CDC26	-1.95656	0.0216383	0.0224726	0.806908
	ENSG00000020633	RUNX3	-1.96262	0.0212824	0.0222816	0.668052
	ENSG00000173889	PHC3	-1.9744	0.0206594	0.0217594	0.752935
	ENSG00000156804	FBXO32	-1.97555	0.0205933	0.0217127	0.679519
	ENSG00000103811	CTSH	-1.98408	0.0201734	0.021437	0.69106
	ENSG00000100483	C14orf138	-1.98465	0.020146	0.0214156	0.714879
	ENSG00000183621	ZNF438	-2.00267	0.0191706	0.0206364	0.783816
	ENSG00000110448	CD5	-2.00557	0.0190131	0.0205138	0.791374
	ENSG00000008083	JARID2	-2.00795	0.0188865	0.0204488	0.721581
	ENSG00000165874	FAM35B	-2.01215	0.0186754	0.0202879	0.669924
	ENSG00000164252	AGGF1	-2.01238	0.018656	0.0202878	0.77642
	ENSG00000147443	DOK2	-2.02288	0.0181358	0.0199478	0.72169
	ENSG00000173801	JUP	-2.02502	0.0180125	0.0198489	0.710496
	ENSG00000107554	DNMBP	-2.02525	0.0180023	0.019845	0.682331
	ENSG00000198520	AL122004.17	-2.02965	0.0177924	0.0196864	0.56525
	ENSG00000077044	DGKD	-2.03027	0.0177604	0.0196609	0.767866
	ENSG00000138111	TMEM180	-2.03256	0.0176509	0.0196173	0.638245
	ENSG00000064763	MLSTD1	-2.03281	0.0176361	0.0196082	0.507048
	ENSG00000123728	RAP2C	-2.04056	0.0172983	0.0193555	0.788893
	ENSG00000179918	SEPHS2	-2.04115	0.017271	0.0193467	0.815023
	ENSG00000011600	TYROBP	-2.0454	0.0170804	0.0192264	0.735
	ENSG00000117151	CTBS	-2.04609	0.0170496	0.0192144	0.726671
	ENSG00000113300	CNOT6	-2.04615	0.0170473	0.0192144	0.790313
	ENSG00000171681	ATF7IP	-2.05592	0.0165967	0.0188393	0.763034
	ENSG00000051620	HEBP2	-2.07121	0.0159646	0.0183173	0.778606
	ENSG00000156171	TMEM77	-2.07357	0.0158802	0.0182415	0.762636
	ENSG00000101916	TLR8	-2.07504	0.0158311	0.0182203	0.540429
	ENSG00000134827	TCN1	-2.07557	0.0158197	0.0182203	0.538778
	ENSG00000134285	FKBP11	-2.0761	0.0157912	0.0182166	0.700642
	ENSG00000170085	C5orf25	-2.07925	0.0156703	0.0181333	0.775683
	ENSG00000083457	ITGAE	-2.08056	0.0156064	0.0180804	0.787874
	ENSG00000198286	CARD11	-2.08689	0.0153383	0.0178811	0.774976
	ENSG00000158717	RNF166	-2.08916	0.0152584	0.0178159	0.526671
	ENSG00000126653	CCDC55	-2.08947	0.0152493	0.0178135	0.763235
	ENSG00000165943	MOAP1	-2.09075	0.0152014	0.0177911	0.746749
	ENSG00000181192	DHTKD1	-2.0917	0.0151626	0.0177736	0.774882
	ENSG00000159164	SV2A	-2.09719	0.0149435	0.0175861	0.708678
	ENSG00000198743	SLC5A3	-2.10279	0.0147153	0.0174	0.794441
	ENSG00000198736	SEPX1	-2.10886	0.0144518	0.0172183	0.598918
	ENSG00000147408	CSGALNACT1	-2.11747	0.0141072	0.0169038	0.586543
	ENSG00000126353	CCR7	-2.12474	0.0138357	0.0166777	0.49596
	ENSG00000198833	NCUBE1	-2.14249	0.0131957	0.0160491	0.727952
	ENSG00000147507	LYN	-2.14429	0.0131284	0.0159933	0.702934
	ENSG00000026297	RNASET2	-2.15666	0.0127119	0.0156567	0.72202
	ENSG00000023892	DEF6	-2.16072	0.0125921	0.0155564	0.782569
	ENSG00000166801	FAM111A	-2.16281	0.0125134	0.015472	0.727993
	ENSG00000108946	PRKAR1A	-2.16515	0.0124541	0.0154489	0.673702
	ENSG00000198873	GRK5	-2.16564	0.0124347	0.0154489	0.764297
	ENSG00000096996	IL12RB1	-2.17096	0.0122578	0.0153471	0.806331
	ENSG00000155287	SLC25A28	-2.18214	0.0119099	0.0150252	0.801062
	ENSG00000138032	PPM1B	-2.18488	0.0118175	0.014972	0.714809
	ENSG00000064012	CASP8	-2.18577	0.0117946	0.0149685	0.747841
	ENSG00000150907	FOXO1A	-2.18827	0.0117148	0.0149131	0.675326
	ENSG00000101445	PPP1R16B	-2.19522	0.0114957	0.0147336	0.530535
	ENSG00000164830	OXR1	-2.19949	0.0113657	0.0146362	0.745292
	ENSG00000142405	NALP12	-2.21081	0.0110314	0.0143358	0.71892
	ENSG00000110876	SELPLG	-2.2166	0.0108637	0.0141919	0.72021
	ENSG00000154217	PITPNC1	-2.22298	0.0106891	0.0140566	0.743262
	ENSG00000083454	P2RX5	-2.23066	0.0104712	0.0138804	0.633082
	ENSG00000176871	WSB2	-2.23689	0.0102898	0.0137501	0.730392
	ENSG00000204165	RP5-1091N2.8	-2.24171	0.0101483	0.0136221	0.64703
	ENSG00000124875	CXCL6	-2.24327	0.0101072	0.0135915	0.64437
	ENSG00000151835	SACS	-2.24624	0.0100251	0.0135054	0.588718
	ENSG00000116157	GPX7	-2.2468	0.0100046	0.01349	0.541945
	ENSG00000137628	DDX60	-2.24695	0.0100023	0.01349	0.516806
	ENSG00000196396	PTPN1	-2.25161	0.00986994	0.0133919	0.726989
	ENSG00000066027	PPP2R5A	-2.25776	0.00969652	0.0132213	0.713572
	ENSG00000144228	SPOPL	-2.26248	0.00958015	0.0131136	0.72466
	ENSG00000124570	SERPINB6	-2.26781	0.00945921	0.0130185	0.709534
	ENSG00000185928	C16orf53	-2.27152	0.00936566	0.0129269	0.785854
	ENSG00000018280	SLC11A1	-2.27467	0.00927667	0.0128338	0.698277
	ENSG00000145246	ATP10D	-2.29795	0.0086777	0.012288	0.615626
	ENSG00000163389	KTELC1	-2.29849	0.00866743	0.012288	0.682079
	ENSG00000081913	PHLPP	-2.30684	0.00846321	0.0120614	0.591744
	ENSG00000163565	IFI16	-2.32327	0.0081255	0.0117971	0.62875
	ENSG00000138964	PARVG	-2.32476	0.00808785	0.0117851	0.679707
	ENSG00000114738	MAPKAPK3	-2.33065	0.00794638	0.0116653	0.678698
	ENSG00000105483	CARD8	-2.33405	0.00787108	0.0116062	0.685953
	ENSG00000034533	ASTE1	-2.34162	0.00771249	0.0114517	0.75973
	ENSG00000156983	BRPF1	-2.35051	0.00750485	0.0112252	0.751288
	ENSG00000213965	NUDT19	-2.35435	0.00741244	0.0111395	0.76621
	ENSG00000089327	FXYD5	-2.35469	0.00740901	0.0111395	0.632987
	ENSG00000198556	ZNF789	-2.35632	0.00737136	0.0111002	0.758282
	ENSG00000067064	IDI1	-2.35651	0.00736908	0.0111002	0.681173
	ENSG00000072401	UBE2D1	-2.35653	0.00736908	0.0111002	0.694905
	ENSG00000188906	LRRK2	-2.36477	0.00719795	0.0109442	0.447822
	ENSG00000186854	AC010087.3	-2.36735	0.00714775	0.0109012	0.65635
	ENSG00000189308	LIN54	-2.37078	0.00708842	0.010872	0.738218
	ENSG00000064419	TNPO3	-2.37111	0.00707815	0.0108618	0.773624
	ENSG00000114446	IFT57	-2.3797	0.00692299	0.0106953	0.731339
	ENSG00000155926	SLA	-2.38026	0.0069093	0.0106853	0.674891
	ENSG00000168071	CCDC88B	-2.38384	0.00682601	0.0105784	0.692829
	ENSG00000109113	RAB34	-2.38583	0.00677924	0.0105114	0.640677
	ENSG00000111261	MANSC1	-2.39218	0.00664689	0.0103601	0.612122
	ENSG00000172869	DMXL1	-2.3928	0.00663092	0.0103407	0.669764
	ENSG00000118508	RAB32	-2.39953	0.00649515	0.0102037	0.644018
	ENSG00000039650	PNKP	-2.40204	0.00645294	0.0101535	0.675456
	ENSG00000143633	C1orf131	-2.41078	0.00629549	0.00999924	0.773333
	ENSG00000167106	FAM102A	-2.41294	0.00624758	0.00997259	0.626234
	ENSG00000135842	FAM129A	-2.41343	0.00624073	0.009967	0.664763
	ENSG00000160799	CCDC12	-2.4195	0.00613234	0.0098308	0.795198
	ENSG00000138378	STAT4	-2.42491	0.00604792	0.00976815	0.502164
	ENSG00000163811	WDR43	-2.4279	0.00600913	0.00972222	0.705573
	ENSG00000196937	FAM3C	-2.43383	0.00591215	0.00962808	0.628637
	ENSG00000189190	ZNF600	-2.43991	0.00580148	0.00951549	0.502467
	ENSG00000042493	CAPG	-2.44611	0.00568625	0.00938333	0.563598
	ENSG00000173230	GOLGB1	-2.44692	0.00567256	0.00937112	0.76235
	ENSG00000177613	CSTF2T	-2.44793	0.00566115	0.00936266	0.738443
	ENSG00000165929	TC2N	-2.45801	0.00551055	0.00919203	0.54626
	ENSG00000101310	SEC23B	-2.46421	0.00542499	0.0091035	0.788064
	ENSG00000169499	PLEKHA2	-2.46554	0.00540901	0.00909911	0.74056
	ENSG00000165806	CASP7	-2.46629	0.00538848	0.00907803	0.726939
	ENSG00000172243	CLEC7A	-2.4666	0.0053862	0.00907803	0.539183
	ENSG00000124126	RP11-269H4.1	-2.48059	0.00515345	0.00883703	0.67082
	ENSG00000196511	TPK1	-2.48122	0.00514318	0.00882959	0.670176
	ENSG00000162894	FAIM3	-2.4831	0.0051158	0.00880957	0.640862
	ENSG00000183665	TRMT12	-2.48467	0.00508956	0.00879839	0.703374
	ENSG00000175265	GOLGA8A	-2.49321	0.00496292	0.00864974	0.357839
	ENSG00000164506	STXBP5	-2.49468	0.0049344	0.00861516	0.596961
	ENSG00000132530	XAF1	-2.495	0.00492983	0.00861516	0.427837
	ENSG00000137959	IFI44L	-2.49874	0.00487735	0.00854858	0.291348
	ENSG00000198932	GPRASP1	-2.50708	0.0047838	0.00845631	0.500231
	ENSG00000112763	BTN2A1	-2.50749	0.00477924	0.00845326	0.701724
	ENSG00000136026	CKAP4	-2.50889	0.00475642	0.00842291	0.631965
	ENSG00000113263	ITK	-2.5116	0.00472675	0.00838533	0.394233
	ENSG00000038532	CLEC16A	-2.51757	0.00465031	0.00829419	0.681513
	ENSG00000115464	USP34	-2.51925	0.00462293	0.00825233	0.708528
	ENSG00000216740	AL139008.10	-2.51978	0.00461038	0.00823776	0.657457
	ENSG00000154359	LONRF1	-2.52468	0.00454535	0.00815581	0.665837
	ENSG00000113732	ATP6V0E	-2.52507	0.00454535	0.00815581	0.654998
	ENSG00000150977	RILPL2	-2.52513	0.00454421	0.00815581	0.680797
	ENSG00000163519	TRAT1	-2.52593	0.00453394	0.00815581	0.531061
	ENSG00000166839	ANKDD1A	-2.52727	0.00452139	0.00815581	0.615232
	ENSG00000170989	EDG1	-2.52927	0.00449857	0.00814549	0.378113
	ENSG00000120616	EPC1	-2.5304	0.00448032	0.00811737	0.685338
	ENSG00000163781	TOPBP1	-2.53597	0.00441072	0.0080542	0.703361
	ENSG00000176309	AC010754.10	-2.53628	0.00439817	0.00804685	0.639094
	ENSG00000113851	CRBN	-2.55004	0.00423388	0.00783287	0.739964
	ENSG00000163848	SLC12A8	-2.55046	0.00423046	0.00783141	0.780425
	ENSG00000161955	TNFSF13	-2.55649	0.00416429	0.00775227	0.670186
	ENSG00000153790	C7orf31	-2.55749	0.00415288	0.00773587	0.645394
	ENSG00000155903	RASA2	-2.56156	0.00409127	0.00764981	0.606468
	ENSG00000185722	ANKFY1	-2.5629	0.00407644	0.00763166	0.716161
	ENSG00000134324	LPIN1	-2.57459	0.0039441	0.00747789	0.660842
	ENSG00000136100	VPS36	-2.57995	0.00389504	0.00741793	0.594705
	ENSG00000113384	GOLPH3	-2.58603	0.0038186	0.00733331	0.740668
	ENSG00000145990	GFOD1	-2.5995	0.00369196	0.00719853	0.743226
	ENSG00000114857	NKTR	-2.60879	0.00360297	0.00714244	0.675971
	ENSG00000101190	TCFL5	-2.61283	0.00357216	0.00709802	0.592268
	ENSG00000171860	C3AR1	-2.61332	0.0035676	0.00709802	0.551127
	ENSG00000180773	SLC36A4	-2.61629	0.00353908	0.00707001	0.642685
	ENSG00000177409	SAMD9L	-2.61725	0.00353109	0.00706828	0.50777
	ENSG00000162688	AGL	-2.62619	0.00345009	0.00696228	0.596784
	ENSG00000104660	LEPROTL1	-2.62823	0.00343297	0.00693244	0.668792
	ENSG00000065883	CDC2L5	-2.63717	0.003336	0.00679187	0.759077
	ENSG00000104763	ASAH1	-2.64597	0.00324016	0.00665131	0.7175
	ENSG00000111817	DSE	-2.65325	0.0031603	0.00653692	0.453329
	ENSG00000136158	SPRY2	-2.65671	0.00312607	0.0064865	0.600923
	ENSG00000133561	GIMAP6	-2.65797	0.0031158	0.00648133	0.518941
	ENSG00000101104	PABPC1L	-2.6615	0.00308842	0.00644645	0.731267
	ENSG00000205155	PSENEN	-2.66379	0.00307359	0.00642926	0.647591
	ENSG00000107738	C10orf54	-2.66428	0.00307017	0.00642926	0.653053
	ENSG00000113638	TTC33	-2.66429	0.00307017	0.00642926	0.587487
	ENSG00000178927	C17orf62	-2.66743	0.00304507	0.00640533	0.568232
	ENSG00000086475	SEPHS1	-2.66811	0.00304278	0.00640533	0.703381
	ENSG00000140443	IGF1R	-2.67679	0.00297889	0.00633775	0.726644
	ENSG00000133056	PIK3C2B	-2.68083	0.00294124	0.00627801	0.738462
	ENSG00000107362	FAM108B1	-2.69234	0.00283514	0.00615795	0.690798
	ENSG00000117632	STMN1	-2.69888	0.00278152	0.00607401	0.76362
	ENSG00000131931	THAP1	-2.70234	0.00275071	0.00603328	0.654629
	ENSG00000057657	PRDM1	-2.70493	0.00272675	0.00599397	0.613423
	ENSG00000010810	FYN	-2.71812	0.0026275	0.00585354	0.557117
	ENSG00000196189	SEMA4A	-2.72726	0.00255562	0.00575089	0.612404
	ENSG00000214882	CCPG1	-2.73392	0.002502	0.0056586	0.524161
	ENSG00000176076	KCNE1L	-2.7443	0.00242442	0.00555318	0.606855
	ENSG00000175054	ATR	-2.74665	0.00239817	0.00551593	0.606946
	ENSG00000213047	AL139136.17	-2.74841	0.00239019	0.00551033	0.569491
	ENSG00000203961	AL121918.26	-2.7514	0.00236509	0.00546515	0.605834
	ENSG00000103222	ABCC1	-2.7547	0.00233999	0.00543509	0.741349
	ENSG00000160255	ITGB2	-2.75619	0.00233314	0.00542924	0.543509
	ENSG00000106261	ZKSCAN1	-2.75745	0.00232402	0.00542337	0.665238
	ENSG00000168234	C18orf17	-2.7575	0.00232402	0.00542337	0.645127
	ENSG00000146414	SHPRH	-2.77449	0.00221449	0.00528376	0.568127
	ENSG00000027075	PRKCH	-2.78085	0.00216885	0.00521395	0.555836
	ENSG00000158201	ABHD3	-2.7828	0.0021563	0.00519216	0.740029
	ENSG00000136867	SLC31A2	-2.78474	0.00214718	0.00519216	0.582049
	ENSG00000172575	RASGRP1	-2.78834	0.00212208	0.00515559	0.511463
	ENSG00000196954	CASP4	-2.78911	0.00211979	0.00515559	0.632449
	ENSG00000157869	RAB28	-2.79309	0.00208785	0.00510575	0.708466
	ENSG00000166002	C11orf75	-2.79362	0.002081	0.00509738	0.440034
	ENSG00000172890	NADSYN1	-2.79816	0.0020559	0.00505676	0.709335
	ENSG00000005059	CCDC109B	-2.80073	0.00203651	0.00502559	0.52744
	ENSG00000145332	KLHL8	-2.81239	0.00196121	0.00492132	0.646962
	ENSG00000166825	ANPEP	-2.81734	0.00193953	0.00491369	0.526333
	ENSG00000114013	CD86	-2.8255	0.0018939	0.00484091	0.543683
	ENSG00000099139	PCSK5	-2.82657	0.00188477	0.00483126	0.497238
	ENSG00000215440	NPEPL1	-2.82791	0.00187678	0.00481908	0.669462
	ENSG00000139946	PELI2	-2.83151	0.0018494	0.0047776	0.623523
	ENSG00000110917	KIAA0152	-2.84094	0.00180833	0.00471237	0.672782
	ENSG00000131378	RFTN1	-2.84679	0.00178323	0.00467559	0.580391
	ENSG00000205744	DENND1C	-2.84898	0.00176612	0.00465119	0.73069
	ENSG00000182957	SPATA13	-2.85333	0.00174444	0.00461861	0.568265
	ENSG00000084090	STARD7	-2.85717	0.00172162	0.00458263	0.696828
	ENSG00000185187	SIGIRR	-2.87794	0.00162807	0.00443575	0.643506
	ENSG00000132334	PTPRE	-2.88807	0.0015733	0.00432705	0.549681
	ENSG00000178977	C17orf44	-2.89858	0.00153337	0.00428683	0.552546
	ENSG00000176533	AC005512.1	-2.90087	0.00151968	0.00426222	0.724974
	ENSG00000100926	TM9SF1	-2.90192	0.0015174	0.00425983	0.71551
	ENSG00000156931	VPS8	-2.90318	0.00151055	0.00424461	0.603534
	ENSG00000183308	C17orf60	-2.90445	0.00149686	0.00421808	0.624548
	ENSG00000153563	CD8A	-2.90474	0.00149572	0.00421808	0.44313
	ENSG00000014257	ACPP	-2.90587	0.00148888	0.00420675	0.585462
	ENSG00000180096	SEPT1	-2.91048	0.00147176	0.00418297	0.711127
	ENSG00000142166	IFNAR1	-2.91375	0.00145465	0.00415741	0.729878
	ENSG00000100100	PIK3IP1	-2.92276	0.00140559	0.00403338	0.679245
	ENSG00000162704	ARPC5	-2.93159	0.00137022	0.00395475	0.595359
	ENSG00000148737	TCF7L2	-2.94875	0.00129264	0.00380457	0.576232
	ENSG00000142102	ATHL1	-2.94929	0.00128808	0.00379489	0.602115
	ENSG00000051128	HOMER3	-2.9556	0.0012607	0.00374281	0.726631
	ENSG00000179833	SERTAD2	-2.96247	0.00122875	0.00367462	0.748686
	ENSG00000135596	MICAL1	-2.97875	0.00116144	0.00354086	0.570224
	ENSG00000166527	CLEC4D	-2.98117	0.00115117	0.00351316	0.443455
	ENSG00000140299	BNIP2	-2.98423	0.00113634	0.00348934	0.709015
	ENSG00000172116	CD8B	-2.98702	0.00112607	0.00346854	0.686453
	ENSG00000105404	RABAC1	-2.998	0.00110097	0.00342666	0.594545
	ENSG00000197119	SLC25A29	-3.00188	0.00108842	0.00340182	0.671705
	ENSG00000197771	C10orf119	-3.01555	0.00102567	0.00327793	0.709206
	ENSG00000121064	SCPEP1	-3.01656	0.00102339	0.00327415	0.621673
	ENSG00000127359	KIAA1147	-3.02044	0.0010154	0.00326967	0.627208
	ENSG00000119729	RHOQ	-3.03393	0.00097433	0.00317865	0.624788
	ENSG00000138744	NAAA	-3.04279	0.00094923	0.0031276	0.582174
	ENSG00000136888	ATP6V1G1	-3.04317	0.000948089	0.0031276	0.728363
	ENSG00000187189	TSPYL4	-3.04363	0.000944666	0.00312293	0.691251
	ENSG00000105518	TMEM205	-3.04715	0.000927553	0.00308002	0.653601
	ENSG00000198824	C13orf8	-3.04879	0.000925271	0.00308002	0.641417
	ENSG00000181381	DDX60L	-3.05544	0.000909298	0.00303633	0.481977
	ENSG00000136250	AOAH	-3.05694	0.000907017	0.00303633	0.512966
	ENSG00000188313	PLSCR1	-3.07955	0.000848831	0.00290276	0.541679
	ENSG00000170275	CRTAP	-3.08092	0.000845408	0.00289771	0.686913
	ENSG00000179409	GEMIN4	-3.08169	0.000844267	0.00289713	0.75878
	ENSG00000172123	SLFN12	-3.08402	0.000838562	0.00289088	0.569409
	ENSG00000166454	ATMIN	-3.09267	0.000814604	0.00284116	0.609835
	ENSG00000106948	AKNA	-3.09428	0.00081004	0.00283188	0.555053
	ENSG00000139055	ERP27	-3.0966	0.000800913	0.00280656	0.558779
	ENSG00000166272	C10orf26	-3.0985	0.00079749	0.00279786	0.589215
	ENSG00000108175	ZMIZ1	-3.10009	0.000791786	0.0027844	0.563332
	ENSG00000180448	HMHA1	-3.10348	0.000781517	0.00276133	0.623528
	ENSG00000141504	2009-04-02	-3.1051	0.000779236	0.00275982	0.681262
	ENSG00000180233	ZNRF2	-3.10777	0.000773531	0.00274942	0.627736
	ENSG00000196628	TCF4	-3.11044	0.000765545	0.00273081	0.602855
	ENSG00000172831	CES2	-3.12725	0.000732459	0.00267691	0.651384
	ENSG00000165801	AL161668.6	-3.13245	0.000718768	0.00264309	0.602206
	ENSG00000198795	ZNF521	-3.14212	0.000699373	0.00260066	0.656827
	ENSG00000166507	NDST2	-3.14406	0.000697091	0.00259542	0.670532
	ENSG00000139083	ETV6	-3.14474	0.00069595	0.00259441	0.654295
	ENSG00000124279	FASTKD3	-3.15094	0.000682259	0.0025691	0.676281
	ENSG00000163563	MNDA	-3.15339	0.000674273	0.00254224	0.577612
	ENSG00000127334	DYRK2	-3.154	0.000671991	0.00254224	0.595197
	ENSG00000138459	SLC35A5	-3.15557	0.00067085	0.00254221	0.577562
	ENSG00000139433	GLTPP1	-3.17108	0.000640046	0.00246626	0.65084
	ENSG00000166130	AC013283.23	-3.18387	0.000613805	0.00239251	0.711827
	ENSG00000110777	POU2AF1	-3.20053	0.000577296	0.00230498	0.323127
	ENSG00000123636	BAZ2B	-3.21182	0.000560183	0.00225784	0.55939
	ENSG00000107679	PLEKHA1	-3.21477	0.000553337	0.00224544	0.504931
	ENSG00000136717	BIN1	-3.21658	0.000549914	0.00224544	0.686478
	ENSG00000198146	ZNF770	-3.22578	0.000533942	0.0022058	0.622781
	ENSG00000081087	OSTM1	-3.23116	0.00053166	0.0022058	0.612342
	ENSG00000115525	ST3GAL5	-3.23766	0.000527096	0.0022058	0.481889
	ENSG00000121858	TNFSF10	-3.24365	0.000521392	0.0022058	0.39853
	ENSG00000110324	IL10RA	-3.25362	0.000500856	0.00216208	0.622992
	ENSG00000130021	HDHD1A	-3.2688	0.000471192	0.00207615	0.598333
	ENSG00000134049	IER3IP1	-3.2783	0.000460924	0.00205831	0.63885
	ENSG00000091106	NLRC4	-3.28609	0.000451797	0.00203485	0.539152
	ENSG00000181523	SGSH	-3.29911	0.000438106	0.0020045	0.614161
	ENSG00000165659	DACH1	-3.30355	0.000431261	0.00197926	0.45235
	ENSG00000110719	TCIRG1	-3.31419	0.000415288	0.00193276	0.563087
	ENSG00000136381	IREB2	-3.31562	0.000411865	0.00192888	0.554143
	ENSG00000145391	SETD7	-3.32237	0.000403879	0.00190647	0.47617
	ENSG00000174004	LRRC33	-3.33306	0.000391329	0.00187229	0.601486
	ENSG00000137441	KSP37	-3.34204	0.00037992	0.00185511	0.296859
	ENSG00000105383	CD33	-3.35402	0.000359384	0.00178112	0.639758
	ENSG00000185404	AC009949.9	-3.3541	0.000359384	0.00178112	0.587594
	ENSG00000198821	CD247	-3.35941	0.000352539	0.00176481	0.421952
	ENSG00000159674	SPON2	-3.3603	0.000351398	0.00176206	0.559597
	ENSG00000198624	CCDC69	-3.36392	0.000349116	0.00176206	0.56081
	ENSG00000177733	HNRPA0	-3.3656	0.000347975	0.00176206	0.628549
	ENSG00000186918	ZNF395	-3.37328	0.000335425	0.00172256	0.670022
	ENSG00000160326	SLC2A6	-3.37639	0.000332002	0.00171089	0.571053
	ENSG00000184613	NELL2	-3.38023	0.00032858	0.00169913	0.339464
	ENSG00000149084	HSD17B12	-3.38295	0.000326298	0.00169913	0.603617
	ENSG00000034510	TMSB10	-3.39083	0.000320593	0.00168712	0.649075
	ENSG00000088854	C20orf194	-3.39488	0.000312607	0.00166272	0.659282
	ENSG00000081059	TCF7	-3.40081	0.000308043	0.00165023	0.575982
	ENSG00000136059	VILL	-3.40707	0.00030348	0.00162871	0.654764
	ENSG00000125629	INSIG2	-3.41826	0.000286366	0.0015622	0.52683
	ENSG00000186088	AC073635.3	-3.43478	0.000266971	0.0014808	0.434622
	ENSG00000196507	TCEAL3	-3.44152	0.000262407	0.00146728	0.639303
	ENSG00000101695	RNF125	-3.44628	0.000258985	0.00146376	0.382095
	ENSG00000107551	RASSF4	-3.48458	0.000232744	0.00138372	0.52904
	ENSG00000082512	TRAF5	-3.50127	0.000211067	0.0012804	0.473589
	ENSG00000159658	KIAA0494	-3.50475	0.000208785	0.00127174	0.686759
	ENSG00000171603	CLSTN1	-3.5115	0.00020194	0.00123256	0.624927
	ENSG00000011114	BTBD7	-3.5139	0.000200799	0.00123256	0.641554
	ENSG00000132357	CARD6	-3.51813	0.000199658	0.00123256	0.513246
	ENSG00000124942	AHNAK	-3.51883	0.000199658	0.00123256	0.575267
	ENSG00000196405	EVL	-3.51903	0.000198517	0.00123256	0.566717
	ENSG00000176022	B3GALT6	-3.52486	0.000190531	0.00119225	0.667567
	ENSG00000074706	RP3-402L9.2	-3.54756	0.000163149	0.00105184	0.328071
	ENSG00000068024	HDAC4	-3.55531	0.000159726	0.00103425	0.535911
	ENSG00000117602	RCAN3	-3.55565	0.000159726	0.00103425	0.546283
	ENSG00000132669	RIN2	-3.57417	0.00015174	0.00101111	0.303876
	ENSG00000133063	CHIT1	-3.57998	0.000146035	0.000990835	0.273866
	ENSG00000100079	LGALS2	-3.58149	0.000144894	0.000987594	0.342545
	ENSG00000161944	ASGR2	-3.58291	0.000144894	0.000987594	0.479936
	ENSG00000104814	MAP4K1	-3.58717	0.00013919	0.000959693	0.68008
	ENSG00000141258	RUTBC1	-3.59368	0.000132345	0.000921023	0.709033
	ENSG00000168246	UBTD2	-3.59524	0.000130063	0.000909392	0.604765
	ENSG00000076641	PAG1	-3.60145	0.00012664	0.000901907	0.412144
	ENSG00000116406	EDEM3	-3.60486	0.000124358	0.00089471	0.569256
	ENSG00000139211	AMIGO2	-3.61618	0.000117513	0.000855795	0.411195
	ENSG00000145734	BDP1	-3.61989	0.00011409	0.000837009	0.676005
	ENSG00000139193	CD27	-3.62345	0.000111808	0.000822294	0.598695
	ENSG00000213002	AC120194.6	-3.62363	0.000109527	0.00080951	0.571983
	ENSG00000150457	LATS2	-3.62604	0.000109527	0.00080951	0.652362
	ENSG00000162909	CAPN2	-3.63244	0.000107245	0.00080951	0.422484
	ENSG00000197860	SGTB	-3.63601	0.000106104	0.000808281	0.556007
	ENSG00000165389	C14orf147	-3.63617	0.000106104	0.000808281	0.565381
	ENSG00000153006	SFRS12IP1	-3.6545	0.000100399	0.000776744	0.662011
	ENSG00000122986	HVCN1	-3.67172	9.2413e-05	0.000728198	0.657178
	ENSG00000137177	KIF13A	-3.68781	8.67085e-05	0.000701814	0.526782
	ENSG00000157184	CPT2	-3.70145	8.44267e-05	0.00069853	0.710181
	ENSG00000135185	C7orf23	-3.70533	8.32858e-05	0.000694881	0.488985
	ENSG00000117899	MESDC2	-3.71632	7.75813e-05	0.000658352	0.670827
	ENSG00000168329	CX3CR1	-3.734	7.18768e-05	0.000620551	0.342698
	ENSG00000164961	KIAA0196	-3.76207	6.61723e-05	0.000590116	0.520871
	ENSG00000156299	TIAM1	-3.85616	5.01997e-05	0.000519178	0.580423
	ENSG00000185515	BRCC3	-3.85809	5.01997e-05	0.000519178	0.642319
	ENSG00000196576	PLXNB2	-3.86294	4.79179e-05	0.000506123	0.462653
	ENSG00000127152	BCL11B	-3.86743	4.6777e-05	0.000499385	0.405374
	ENSG00000169442	CD52	-3.87788	4.33542e-05	0.000469577	0.345886
	ENSG00000160712	IL6R	-3.94508	3.08043e-05	0.000385516	0.513314
	ENSG00000107672	NSMCE4A	-3.96108	2.96634e-05	0.000379205	0.481081
	ENSG00000070190	DAPP1	-3.98641	2.62407e-05	0.000350493	0.609506
	ENSG00000113971	ACAD11	-3.98945	2.62407e-05	0.000350493	0.565786
	ENSG00000155465	SLC7A7	-4.01499	2.50998e-05	0.000339826	0.414349
	ENSG00000052841	TTC17	-4.0568	2.2818e-05	0.000325192	0.4888
	ENSG00000181915	C10orf22	-4.0582	2.05362e-05	0.000302815	0.552026
	ENSG00000164603	AC073183.7	-4.07222	1.59726e-05	0.000237878	0.526281
	ENSG00000211762	TRBC1	-4.09078	1.48317e-05	0.00023009	0.388037
	ENSG00000169609	C15orf40	-4.0933	1.48317e-05	0.00023009	0.568397
	ENSG00000100097	LGALS1	-4.09736	1.48317e-05	0.00023009	0.47564
	ENSG00000177853	ZNF518A	-4.10546	1.48317e-05	0.00023009	0.456622
	ENSG00000182866	LCK	-4.12564	1.48317e-05	0.00023009	0.519987
	ENSG00000173930	SLCO4C1	-4.18018	1.1409e-05	0.000207211	0.470547
	ENSG00000167286	CD3D	-4.27837	6.84541e-06	0.000146687	0.435279
	ENSG00000070444	MNT	-4.34437	5.70451e-06	0.000128722	0.570764
	ENSG00000125354	SEPT6	-4.35741	4.56361e-06	0.000107881	0.582634
	ENSG00000109586	GALNT7	-4.37324	4.56361e-06	0.000107881	0.489898
	ENSG00000007237	GAS7	-4.37497	4.56361e-06	0.000107881	0.543959
	ENSG00000168685	IL7R	-4.40345	4.56361e-06	0.000107881	0.318654
	ENSG00000187838	PLSCR3	-4.40469	4.56361e-06	0.000107881	0.620492
	ENSG00000135090	TAOK3	-4.45208	3.4227e-06	9.26797e-05	0.592573
	ENSG00000155850	SLC26	-4.50008	1.1409e-06	3.29928e-05	0.508547
	ENSG00000149499	EML3	-4.51145	1.1409e-06	3.29928e-05	0.642958
	ENSG00000115085	ZAP70	-4.54238	1.1409e-06	3.29928e-05	0.430073
	ENSG00000164951	PPM2C	-4.56437	1.1409e-06	3.29928e-05	0.434544
	ENSG00000069493	CLEC2D	-4.6444	1.1409e-06	3.29928e-05	0.329565
	ENSG00000115825	PRKD3	-4.66084	1.1409e-06	3.29928e-05	0.452891
	ENSG00000125810	C1QR	-4.73877	1.1409e-06	3.29928e-05	0.370112
	ENSG00000113532	ST8SIA4	-4.76586	0	0	0.539618
	ENSG00000111371	SLC38A1	-4.82785	0	0	0.39687
	ENSG00000156414	TDRD9	-4.87631	0	0	0.281648
	ENSG00000160654	CD3G	-4.92058	0	0	0.360283
	ENSG00000124831	LRRFIP1	-5.00956	0	0	0.49875
	ENSG00000178177	LCORL	-5.08885	0	0	0.451187
	ENSG00000182179	UBA7	-5.10321	0	0	0.407565
	ENSG00000112367	FIG4	-5.22304	0	0	0.321794
	ENSG00000213516	RBMXL1	-5.25982	0	0	0.485679
	ENSG00000187239	FNBP1	-5.5301	0	0	0.520789
	ENSG00000100697	DICER1	-6.42895	0	0	0.297694
