# Supplementary material for: Deregulation of Genes Related to Iron and Mitochondrial Metabolism in Refractory Anemia with Ring Sideroblasts
Source: PLoS One. 2015 May 8;10(5):e0126555. doi: 10.1371/journal.pone.0126555 (PMC4425562; doi:10.1371/journal.pone.0126555)
Supplement: S6 Table — (XLSX) [file pone.0126555.s010.xlsx]

## Sheet: Hoja1
	S6 Table. Iron and mitochondrial genes targeted by sequence capture
	Gene Symbol	Gene Name	Chr	Exon count	RefSeq ID
	CLIC4	uc001bjn.1	chr1	7	NM_013943
	HAX1	uc001fes.1	chr1	7	NM_006118
	MRPL37	uc001cxb.1	chr1	7	NM_016491
	UROD	uc001cna.1	chr1	10	NM_000374
	UROS	uc001lix.2	chr10	10	NM_000375
	ACAT1	uc001pjy.1	chr11	12	NM_000019
	MRPL42	uc001tcq.1	chr12	7	NM_172178
	MTERFD3	uc001tmg.1	chr12	3	NM_025198
	SHMT2	uc001snf.1	chr12	12	NM_005412
	ARG2	uc001xjs.1	chr14	8	NM_001172
	PCK2	uc001wlr.1	chr14	10	NM_001018073
	MRPL27	uc002iqq.1	chr17	4	NM_016504
	CYB5A	uc002llh.1	chr18	6	NM_001914
	FECH	uc002lgp.2	chr18	11	NM_001012515
	GDF15	uc002niv.2	chr19	2	NM_004864
	TIMM50	uc002olu.1	chr19	11	NM_001001563
	ABCB6	uc002vkc.1	chr2	19	NM_005689
	HSPD1	uc002uuk.1	chr2	12	NM_199440
	HTRA2	uc002smn.1	chr2	9	NM_013247
	MRPL35	uc002srf.2	chr2	5	NM_145644
	MRPS9	uc002tcn.2	chr2	11	NM_182640
	TGM2	uc002xhr.1	chr20	13	NM_004613
	GART	uc002yrx.1	chr21	22	NM_000819
	SOD1	uc002ypa.1	chr21	5	NM_000454
	GCAT	uc003aua.1	chr22	10	NM_014291
	ALAS1	uc003dcz.1	chr3	11	NM_199166
	PCCB	uc003eqy.1	chr3	15	NM_000532
	SLC25A38	uc003cjo.2	chr3	7	NM_017875
	MRPL18	uc003qsw.2	chr6	4	NM_014161
	MTFR1	uc003xvo.1	chr8	7	NM_014637
	SLC25A37	uc003xdo.1	chr8	4	NM_016612
	ALAD	uc004bhm.2	chr9	12	NM_000031
	FXN	uc004aha.1	chr9	5	NM_000144
	MRPL41	uc004cnh.2	chr9	2	NM_032477
	STOML2	uc003zwi.1	chr9	10	NM_013442
	ABCB7	uc004ebz.1	chrX	16	NM_004299
	AIFM1	uc004evj.1	chrX	17
	ALAS2	uc004dua.2	chrX	11	NM_000032
	APOO	uc004dax.1	chrX	9	NM_024122
