# Supplementary material for: Deregulation of Genes Related to Iron and Mitochondrial Metabolism in Refractory Anemia with Ring Sideroblasts
Source: PLoS One. 2015 May 8;10(5):e0126555. doi: 10.1371/journal.pone.0126555 (PMC4425562; doi:10.1371/journal.pone.0126555)
Supplement: S7 Table — (XLSX) [file pone.0126555.s011.xlsx]

## Sheet: Hoja1
	S7 Table. Presence of polymorphisms in SLC25A38 in low-risk MDS patients
	Polymorphism	Position	Reference Nucleotide	Variation Nucleotide	Presence (%)	Homozygosity (%)	Heterozygosity (%)
	rs1995236	chr3: 39433147	G	A	1	1	0
	rs870843	chr3: 39435865	G	C	0.489	0.143	0.857
	rs9877539	chr3:39437800	A	G	1	0.976	0.024
