# Supplementary material for: Deregulation of Genes Related to Iron and Mitochondrial Metabolism in Refractory Anemia with Ring Sideroblasts
Source: PLoS One. 2015 May 8;10(5):e0126555. doi: 10.1371/journal.pone.0126555 (PMC4425562; doi:10.1371/journal.pone.0126555)
Supplement: S8 Table — (XLSX) [file pone.0126555.s012.xlsx]

## Sheet: Hoja1
	S8 Table. Top200 gene-signature from mutated low-risk MDS patients respect to non-mutated low-risk MDS cases
	Ensemble GENE	GENE ID	Chr	Band	Expression	Gene Score
	ENSG00000130513	GDF15	19	p13.11	Up-regulated	3366.87
	ENSG00000081181	ARG2	14	q24.1	Up-regulated	2276.22
	ENSG00000085733	CTTN	11	q13.3	Up-regulated	1924.44
	ENSG00000154025	SLC5A10	17	p11.2	Up-regulated	1720.35
	ENSG00000178752	FAM132B	2	q37.3	Up-regulated	1383.73
	ENSG00000144485	HES6	2	q37.3	Up-regulated	1319.82
	ENSG00000100889	PCK2	14	q11.2	Up-regulated	733.721
	ENSG00000071082	RPL31	2	q11.2	Up-regulated	724.05
	ENSG00000070669	ASNS	7	q21.3	Up-regulated	626.112
	ENSG00000106105	GARS	7	p14.3	Up-regulated	392.151
	ENSG00000198959	TGM2	20	q11.23	Up-regulated	335.569
	ENSG00000128944	C15orf23	15	q15.1	Up-regulated	294.676
	ENSG00000063854	HAGH	16	p13.3	Up-regulated	236.311
	ENSG00000170500	LONRF2	2	q11.2	Up-regulated	182.078
	ENSG00000157734	SNX22	15	q22.31	Up-regulated	177.136
	ENSG00000167671	UBXN6	19	p13.3	Up-regulated	174.948
	ENSG00000060237	WNK1	12	p13.33	Up-regulated	163.266
	ENSG00000152944	MED21	12	p11.23	Up-regulated	160.583
	ENSG00000108309	RUNDC3A	17	q21.31	Up-regulated	156.079
	ENSG00000203805	PPAPDC1A	10	q26.12	Up-regulated	154.189
	ENSG00000135926	TMBIM1	2	q35	Up-regulated	153.712
	ENSG00000117650	NEK2	1	q32.3	Up-regulated	130.63
	ENSG00000154839	C18orf24	18	q21.1	Up-regulated	129.929
	ENSG00000117394	SLC2A1	1	p34.2	Up-regulated	123.61
	ENSG00000088325	TPX2	20	q11.21	Up-regulated	113.709
	ENSG00000243064	ABCC13	21	q11.2	Up-regulated	111.367
	ENSG00000118777	ABCG2	4	q22.1	Up-regulated	110.576
	ENSG00000134376	CRB1	1	q31.3	Up-regulated	107.433
	ENSG00000154917	RAB6B	3	q22.1	Up-regulated	105.573
	ENSG00000179262	RAD23A	19	p13.2	Up-regulated	104.875
	ENSG00000104522	TSTA3	8	q24.3	Up-regulated	103.994
	ENSG00000171848	RRM2	2	p25.1	Up-regulated	98.9323
	ENSG00000144468	RHBDD1	2	q36.3	Up-regulated	97.2416
	ENSG00000182240	BACE2	21		Up-regulated	95.3004
	ENSG00000119630	PGF	14	q24.3	Up-regulated	92.3618
	ENSG00000136908	DPM2	9	q34.11	Up-regulated	92.0035
	ENSG00000130560	UBAC1	9	q34.3	Up-regulated	84.8056
	ENSG00000187244	BCAM	19	q13.32	Up-regulated	84.7622
	ENSG00000104267	CA2	8	q21.2	Up-regulated	84.0903
	ENSG00000121211	MND1	4	q31.3	Up-regulated	83.178
	ENSG00000106070	GRB10	7	p12.1	Up-regulated	82.6343
	ENSG00000068971	PPP2R5B	11	q13.1	Up-regulated	79.8977
	ENSG00000138778	CENPE	4	q24	Up-regulated	79.5897
	ENSG00000153048	CARHSP1	16	p13.2	Up-regulated	78.5937
	ENSG00000180089	TMEM86B	19	q13.42	Up-regulated	77.7096
	ENSG00000181026	AEN	15	q26.1	Up-regulated	76.9483
	ENSG00000115317	HTRA2	2	p13.1	Up-regulated	76.785
	ENSG00000100526	CDKN3	14	q22.2	Up-regulated	76.5056
	ENSG00000133026	MYH10	17	p13.1	Up-regulated	75.5899
	ENSG00000011198	ABHD5	3	p21.33	Up-regulated	73.6711
	ENSG00000123240	OPTN	10	p13	Up-regulated	73.4898
	ENSG00000156831	NSMCE2	8	q24.13	Up-regulated	73.0631
	ENSG00000120053	GOT1	10	q24.2	Up-regulated	69.5345
	ENSG00000126107	HECTD3	1	p34.1	Up-regulated	69.0799
	ENSG00000198937	C6orf129	6	p21.2	Up-regulated	67.6265
	ENSG00000133477	FAM83F	22	q13.1	Up-regulated	63.2335
	ENSG00000090889	KIF4A	X	q13.1	Up-regulated	63.1876
	ENSG00000187837	HIST1H1C	6	p22.2	Up-regulated	62.8091
	ENSG00000100554	ATP6V1D	14	q23.3	Up-regulated	62.1206
	ENSG00000066735	KIF26A	14	q32.33	Up-regulated	61.9593
	ENSG00000278637	NA	NA	NA	Up-regulated	61.6196
	ENSG00000087586	AURKA	20	q13.2	Up-regulated	60.3324
	ENSG00000086506	HBQ1	16	p13.3	Up-regulated	59.4249
	ENSG00000152661	GJA1	6	q22.31	Up-regulated	59.2931
	ENSG00000274290	NA	NA	NA	Up-regulated	58.5945
	ENSG00000135972	MRPS9	2	q12.1	Up-regulated	58.3507
	ENSG00000173868	PHOSPHO1	17	q21.32	Up-regulated	54.6981
	ENSG00000115963	RND3	2	q23.3	Up-regulated	54.1942
	ENSG00000224259	RP11-48O20.1	1	q23.2	Up-regulated	53.0276
	ENSG00000168078	PBK	8	p21.1	Up-regulated	52.5493
	ENSG00000196305	IARS	9	q22.31	Up-regulated	52.3411
	ENSG00000145386	CCNA2	4	q27	Up-regulated	51.4261
	ENSG00000169504	CLIC4	1	p36.11	Up-regulated	50.4139
	ENSG00000105173	CCNE1	19	q12	Up-regulated	49.3579
	ENSG00000065911	MTHFD2	2	p13.1	Up-regulated	49.086
	ENSG00000131462	TUBG1	17	q21.2	Up-regulated	49.0735
	ENSG00000181218	HIST3H2A	1	q42.13	Up-regulated	48.2536
	ENSG00000069345	DNAJA2	16		Up-regulated	48.0833
	ENSG00000187010	RHD	1	p36.11	Up-regulated	47.6571
	ENSG00000031698	SARS	1	p13.3	Up-regulated	44.6021
	ENSG00000155959	VBP1	X	q28	Up-regulated	42.3101
	ENSG00000090861	AARS	16	q22.1	Up-regulated	41.8012
	ENSG00000196660	SLC30A10	1	q41	Up-regulated	40.2353
	ENSG00000012048	BRCA1	17	q21.31	Up-regulated	40.1908
	ENSG00000149136	SSRP1	11		Up-regulated	39.9924
	ENSG00000137133	HINT2	9	p13.3	Up-regulated	39.7036
	ENSG00000132570	PCBD2	5	q31.1	Up-regulated	39.0185
	ENSG00000099804	CDC34	19	p13.3	Up-regulated	38.8964
	ENSG00000162878	SGK493	2	p21	Up-regulated	38.7427
	ENSG00000175634	RPS6KB2	11	q13.2	Up-regulated	38.6972
	ENSG00000276966	NA	NA	NA	Up-regulated	38.6396
	ENSG00000274267	NA	NA	NA	Up-regulated	38.3738
	ENSG00000087085	ACHE	7	q22.1	Up-regulated	38.3252
	ENSG00000110911	SLC11A2	12	q13.12	Up-regulated	38.1641
	ENSG00000110888	CAPRIN2	12	p11.21	Up-regulated	37.6079
	ENSG00000100351	GRAP2	22	q13.1	Up-regulated	37.4737
	ENSG00000102145	GATA1	X	p11.23	Up-regulated	37.4385
	ENSG00000143774	GUK1	1	q42.13	Up-regulated	37.347
	ENSG00000161888	SPC24	19	p13.2	Up-regulated	37.3003
	ENSG00000167325	RRM1	11	p15.4	Up-regulated	37.2465
	ENSG00000089685	BIRC5	17	q25.3	Up-regulated	37.1245
	ENSG00000276410	NA	NA	NA	Up-regulated	37.0724
	ENSG00000044115	CTNNA1	5	q31.2	Up-regulated	36.5998
	ENSG00000187699	C2orf88	2	q32.2	Up-regulated	36.4571
	ENSG00000173926	MARCH3	5	q23.2	Up-regulated	36.4172
	ENSG00000183597	C22orf25	22	q11.21	Up-regulated	36.3799
	ENSG00000155380	SLC16A1	1	p13.2	Up-regulated	36.2673
	ENSG00000104973	MED25	19	q13.33	Up-regulated	36.2225
	ENSG00000167705	RILP	17	p13.3	Up-regulated	36.2079
	ENSG00000175216	CKAP5	11	p11.2	Up-regulated	36.1986
	ENSG00000101844	ATG4A	X	q22.3	Up-regulated	36.1638
	ENSG00000253250	NA	NA	NA	Up-regulated	36.162
	ENSG00000118260	CREB1	2	q33.3	Up-regulated	36.1507
	ENSG00000131408	NR1H2	19	q13.33	Up-regulated	36.0645
	ENSG00000105281	SLC1A5	19	q13.32	Up-regulated	36.0415
	ENSG00000147454	SLC25A37	8	p21.2	Up-regulated	36.0202
	ENSG00000064652	SNX24	5	q23.2	Up-regulated	35.7869
	ENSG00000134057	CCNB1	5	q13.2	Up-regulated	35.7204
	ENSG00000042286	AIFM2	10	q22.1	Up-regulated	35.2025
	ENSG00000240583	AQP1	7	p14.3	Up-regulated	35.1882
	ENSG00000183955	SETD8	12	q24.31	Up-regulated	35.1563
	ENSG00000183607	GKN2	2	p13.3	Up-regulated	34.8967
	ENSG00000114054	PCCB	3	q22.3	Up-regulated	34.8851
	ENSG00000107130	FREQ	9	q34.11	Up-regulated	34.3307
	ENSG00000164611	PTTG1	5	q33.3	Up-regulated	28.6256
	ENSG00000109775	UFSP2	4	q35.1	Up-regulated	28.6067
	ENSG00000130177	CDC16	13	q34	Up-regulated	27.9298
	ENSG00000175931	UBE2O	17	q25.1	Up-regulated	27.4449
	ENSG00000148773	MKI67	10	q26.2	Up-regulated	27.1755
	ENSG00000156515	HK1	10	q22.1	Up-regulated	26.9349
	ENSG00000187800	PEAR1	1	q23.1	Up-regulated	26.4383
	ENSG00000130165	ELOF1	19	p13.2	Up-regulated	26.0474
	ENSG00000183421	RIPK4	21	q22.3	Up-regulated	25.8137
	ENSG00000128965	CHAC1	15	q15.1	Up-regulated	25.5864
	ENSG00000148218	ALAD	9	q32	Up-regulated	25.315
	ENSG00000130227	XPO7	8	p21.3	Up-regulated	25.2503
	ENSG00000204315	FKBPL	6	p21.33	Up-regulated	25.0507
	ENSG00000100558	PLEK2	14	q23.3	Up-regulated	24.9872
	ENSG00000274180	NA	NA	NA	Up-regulated	24.9751
	ENSG00000068078	FGFR3	4	p16.3	Up-regulated	24.969
	ENSG00000109113	RAB34	17	q11.2	Down-regulated	1956.57
	ENSG00000164961	KIAA0196	8	q24.13	Down-regulated	948.853
	ENSG00000107672	NSMCE4A	10	q26.13	Down-regulated	559.896
	ENSG00000182179	UBA7	3	p21.31	Down-regulated	365.678
	ENSG00000134873	CLDN10	13	q32.1	Down-regulated	357.832
	ENSG00000170275	CRTAP	3	p22.3	Down-regulated	306.663
	ENSG00000149289	ZC3H12C	11	q22.3	Down-regulated	303.22
	ENSG00000133142	TCEAL4	X	q22.2	Down-regulated	201.678
	ENSG00000153790	C7orf31	7	p15.3	Down-regulated	174.362
	ENSG00000184584	TMEM173	5	q31.2	Down-regulated	127.85
	ENSG00000198520	C1orf228	1	p34.1	Down-regulated	120.808
	ENSG00000172465	TCEAL1	X	q22.2	Down-regulated	105.205
	ENSG00000118495	PLAGL1	6	q24.2	Down-regulated	100.962
	ENSG00000135686	KLHL36	16	q24.1	Down-regulated	93.204
	ENSG00000115902	SLC1A4	2	p14	Down-regulated	76.5747
	ENSG00000180964	TCEAL8	X	q22.1	Down-regulated	74.2639
	ENSG00000132669	RIN2	20	p11.23	Down-regulated	69.3939
	ENSG00000170893	TRH	3	q22.1	Down-regulated	58.6811
	ENSG00000158473	CD1D	1	q23.1	Down-regulated	55.6806
	ENSG00000152804	HHEX	10	q23.33	Down-regulated	55.5847
	ENSG00000273749	NA	NA	NA	Down-regulated	53.1647
	ENSG00000144815	FAM55C	3	q12.3	Down-regulated	52.5498
	ENSG00000151135	C12orf23	12	q23.3	Down-regulated	49.4514
	ENSG00000077097	TOP2B	3	p24.2	Down-regulated	49.1712
	ENSG00000057252	SOAT1	1	q25.2	Down-regulated	48.4046
	ENSG00000148672	GLUD1	10	q23.2	Down-regulated	47.0961
	ENSG00000196507	TCEAL3	X	q22.2	Down-regulated	47.0565
	ENSG00000169397	RNASE3	14	q11.2	Down-regulated	46.9447
	ENSG00000101407	KIAA0406	20	q11.23	Down-regulated	46.0424
	ENSG00000170448	NFXL1	4	p12	Down-regulated	43.5296
	ENSG00000090989	EXOC1	4	q12	Down-regulated	43.3824
	ENSG00000105967	TFEC	7	q31.2	Down-regulated	41.2644
	ENSG00000186310	NAP1L3	X	q21.32	Down-regulated	41.1152
	ENSG00000246263	AP002907.1	8	q22.3	Down-regulated	40.7867
	ENSG00000132846	ZBED3	5	q13.3	Down-regulated	39.6249
	ENSG00000004700	RECQL	12	p12.1	Down-regulated	37.2037
	ENSG00000166681	NGFRAP1	X	q22.2	Down-regulated	35.9862
	ENSG00000067955	CBFB	16	q22.1	Down-regulated	35.7587
	ENSG00000106638	TBL2	7	q11.23	Down-regulated	34.9899
	ENSG00000115825	PRKD3	2	p22.2	Down-regulated	34.8451
	ENSG00000148411	NACC2	9	q34.3	Down-regulated	34.322
	ENSG00000160094	ZNF362	1	p35.1	Down-regulated	33.7369
	ENSG00000137411	VARS2	6	p21.33	Down-regulated	33.3708
	ENSG00000137752	CASP1	11	q22.3	Down-regulated	33.0945
	ENSG00000084652	TXLNA	1	p35.1	Down-regulated	31.2374
	ENSG00000165102	HGSNAT	8	p11.1	Down-regulated	31.0594
	ENSG00000204264	PSMB8	6	p21.32	Down-regulated	30.8933
	ENSG00000107819	SFXN3	10	q24.31	Down-regulated	30.552
	ENSG00000155893	ACPL2	3	q23	Down-regulated	30.3709
	ENSG00000161944	ASGR2	17	p13.1	Down-regulated	30.3457
	ENSG00000164576	SAP30L	5	q33.2	Down-regulated	30.1533
	ENSG00000124406	ATP8A1	4	p13	Down-regulated	29.8401
	ENSG00000181915	ADO	10	q21.3	Down-regulated	28.1983
	ENSG00000110077	MS4A6A	11	q12.1	Down-regulated	28.0715
	ENSG00000180879	SSR4	X	q28	Down-regulated	27.0341
	ENSG00000136059	VILL	3	p22.2	Down-regulated	25.982
	ENSG00000149499	EML3	11	q12.3	Down-regulated	25.7614
	ENSG00000177383	MAGEF1	3	q27.1	Down-regulated	25.6806
	ENSG00000023041	ZDHHC6	10	q25.2	Down-regulated	25.2143
	ENSG00000158411	MITD1	2	q11.2	Down-regulated	25.1308
