# Supplementary material for: Deregulation of Genes Related to Iron and Mitochondrial Metabolism in Refractory Anemia with Ring Sideroblasts
Source: PLoS One. 2015 May 8;10(5):e0126555. doi: 10.1371/journal.pone.0126555 (PMC4425562; doi:10.1371/journal.pone.0126555)
Supplement: S9 Table — (XLSX) [file pone.0126555.s013.xlsx]

## Sheet: Hoja1
	S9 Table. Over-expressed gene-signature from SF3B1 mutated patients respect to non-mutated cases
	Ensemble GENE	GENE ID	Best adj.P.Val	Repeats
	ENSG00000102145	GATA1	0.00519449	98
	ENSG00000174951	FUT1	0.00744551	80
	ENSG00000055118	KCNH2	0.0157745	72
	ENSG00000142453	CARM1	0.00716176	64
	ENSG00000139211	AMIGO2	0.00817345	43
	ENSG00000181350	C17orf76	0.00637928	41
	ENSG00000166947	EPB42	0.0217381	37
	ENSG00000007541	PIGQ	0.0238723	37
	ENSG00000068971	PPP2R5B	0.0148616	35
	ENSG00000039523	FAM65A	0.0263075	35
	ENSG00000131152	AC010531.2	0.0338838	30
	ENSG00000171492	LRRC8D	0.03591	30
	ENSG00000198959	TGM2	0.00869983	29
	ENSG00000198374	HIST1H2AL	0.012709	28
	ENSG00000143627	PKLR	0.0174605	28
	ENSG00000143416	SELENBP1	0.0267546	28
	ENSG00000136908	DPM2	0.0256483	28
	ENSG00000204308	RNF5	0.0262483	28
	ENSG00000130513	GDF15	0.0129971	27
	ENSG00000170445	HARS	0.0341673	27
	ENSG00000187266	EPOR	0.0217381	26
	ENSG00000017483	SLC38A5	0.0114733	25
	ENSG00000100897	WDR23	0.0217381	25
	ENSG00000087085	ACHE	0.0263075	25
	ENSG00000130821	SLC6A8	0.0217381	24
	ENSG00000106992	AK1	0.0263075	24
	ENSG00000158578	ALAS2	0.0289875	23
	ENSG00000179262	RAD23A	0.0263075	22
	ENSG00000186654	PRR5	0.0263075	22
	ENSG00000153048	CARHSP1	0.0217381	22
	ENSG00000079308	TNS1	0.0354717	21
	ENSG00000147224	PRPS1	0.0372897	21
	ENSG00000164398	ACSL6	0.0388512	21
	ENSG00000244778	AC091062.1	0.0043317	20
	ENSG00000143224	PPOX	0.0289875	19
	ENSG00000105371	ICAM4	0.0506441	18
	ENSG00000128309	MPST	0.0611105	18
	ENSG00000145358	DDIT4L	0.00164159	17
	ENSG00000164849	GPR146	0.0356991	17
	ENSG00000204634	TBC1D8	0.0322527	17
	ENSG00000137700	SLC37A4	0.0289875	17
	ENSG00000141562	NARF	0.0495608	17
	ENSG00000136842	TMOD1	0.0289875	16
	ENSG00000173599	PC	0.0322527	16
	ENSG00000068912	C2orf30	0.0217381	15
	ENSG00000206560	ANKRD28	0.0217381	15
	ENSG00000123405	NFE2	0.0263075	15
	ENSG00000164068	RNF123	0.0263075	15
	ENSG00000126088	UROD	0.0354717	15
	ENSG00000181915	ADO	0.0354717	15
	ENSG00000160972	PPP1R16A	0.0408255	15
	ENSG00000197993	KEL	0.0263075	14
	ENSG00000115107	STEAP3	0.0293508	14
	ENSG00000228794	RP11-206L10.2	0.0452422	14
	ENSG00000185909	KLHDC8B	0.0268364	14
	ENSG00000179335	CLK3	0.0497839	13
	ENSG00000155962	CLIC2	0.0495608	13
	ENSG00000162971	C2orf60	0.0543695	13
	ENSG00000136840	ST6GALNAC4	0.0423238	12
	ENSG00000093100	KIAA0819	0.039708	12
	ENSG00000163874	ZC3H12A	0.0278461	11
	ENSG00000138867	C22orf13	0.0322527	11
	ENSG00000130770	ATPIF1	0.0338838	11
	ENSG00000158856	EPB49	0.0357298	11
	ENSG00000105258	POLR2I	0.0314464	11
	ENSG00000118777	ABCG2	0.0556489	11
	ENSG00000164930	FZD6	0.046526	11
	ENSG00000126107	HECTD3	0.0217381	10
	ENSG00000175087	PDIK1L	0.0344584	10
	ENSG00000127564	PKMYT1	0.0408255	10
	ENSG00000204323	AC087749.3	0.0520584	10
